# Supplementary material for: Loss of MIG-6 results in endometrial progesterone resistance via ERBB2
Source: Nat Commun. 2022 Mar 1;13:1101. doi: 10.1038/s41467-022-28608-x (PMC8888616; doi:10.1038/s41467-022-28608-x)
Supplement: Supplementary file 3 — Supplementary Table 2 [file 41467_2022_28608_MOESM3_ESM.xlsx]

## Sheet: Sheet1
Supplementary Table 2. List of genes regulated by Mig-6 ablation
Probe Set ID	Accession_ID	Gene	Description	Fold
1419549_at	NM_007482	Arg1	arginase, liver	35.89
1419167_at	NM_009475	Prap1	proline-rich acidic protein 1	35.02
1449133_at	NM_009264	Sprr1a	small proline-rich protein 1A	28.42
1455996_x_at	NM_009475	Prap1	proline-rich acidic protein 1	27.33
1419230_at	NM_010661	Krt12	keratin 12	24.89
1449254_at	NM_009263	Spp1	secreted phosphoprotein 1	24.62
1450618_a_at	NM_001164787	Sprr2a1 /// Sprr2a2	small proline-rich protein 2A1 /// small proline-rich protein 2A2	22.72
1416306_at	NM_017474	Clca3	chloride channel calcium activated 3	22.57
1438555_x_at	NM_080457	Muc4	mucin 4	20
1439016_x_at	NM_001164787	Sprr2a1 /// Sprr2a2 /// Sprr2a3	small proline-rich protein 2A1 /// small proline-rich protein 2A2 /// small proline-rich protein 2A3	19.55
1419231_s_at	NM_010661	Krt12	keratin 12	17.86
1418649_at	NM_028133	Egln3	EGL nine homolog 3 (C. elegans)	15.92
1427747_a_at	NM_008491	Lcn2	lipocalin 2	15.37
1429950_at	NM_152823	Unc5cl	unc-5 homolog C (C. elegans)-like	14.39
1450009_at	NM_008522	Ltf	lactotransferrin	12.42
1455531_at	NM_001114662	Mfsd4	major facilitator superfamily domain containing 4	10.88
1436021_at	NM_001114662	Mfsd4	major facilitator superfamily domain containing 4	10.79
1434449_at	NM_009700	Aqp4	aquaporin 4	10.17
1452614_at	NM_001142959	Bcl2l15	BCLl2-like 15	9.11
1448566_at	NM_016917	Slc40a1	solute carrier family 40 (iron-regulated transporter), member 1	9
1419615_at	NM_022413	Trpv6	transient receptor potential cation channel, subfamily V, member 6	8.54
1450194_a_at	NM_010848	Myb	myeloblastosis oncogene	8.29
1418405_at	NM_019447	Hgfac	hepatocyte growth factor activator	8.28
1421317_x_at	NM_010848	Myb	myeloblastosis oncogene	8.07
1420352_at	NM_133731	Prss22	protease, serine, 22	7.91
1418509_at	NM_007621	Cbr2	carbonyl reductase 2	7.64
1420378_at	NM_009160	Sftpd	surfactant associated protein D	7.42
1422734_a_at	NM_010848	Myb	myeloblastosis oncogene	7.28
1452716_at	NM_027464	5730469M10Rik	RIKEN cDNA 5730469M10 gene	7.19
1425233_at	NM_144544	2210407C18Rik	RIKEN cDNA 2210407C18 gene	7.11
1423323_at	NM_020047	Tacstd2	tumor-associated calcium signal transducer 2	7.04
1417957_a_at	NM_133681	Tspan1	tetraspanin 1	6.87
1422760_at	NM_011061	Padi4	peptidyl arginine deiminase, type IV	6.62
1453352_at	NM_176999	Atp10b	ATPase, class V, type 10B	6.56
1423804_a_at	NM_145360	Idi1	isopentenyl-diphosphate delta isomerase	6.46
1436237_at	NM_001033149	Ttc9	tetratricopeptide repeat domain 9	6.45
1423952_a_at	NM_033073	Krt7	keratin 7	6.43
1417314_at	NM_001142706	C2 /// Cfb	complement component 2 (within H-2S) /// complement factor B	6.28
1417895_a_at	NM_025452	Tmem54	transmembrane protein 54	6.2
1427711_a_at	NM_001039185	Ceacam1	carcinoembryonic antigen-related cell adhesion molecule 1	6.17
1425382_a_at	NM_009700	Aqp4	aquaporin 4	6.08
1451461_a_at	NM_009657	Aldoc	aldolase C, fructose-bisphosphate	5.98
1435693_at	NM_145532	Mall	mal, T-cell differentiation protein-like	5.97
1419323_at	NM_011059	Padi1	peptidyl arginine deiminase, type I	5.93
1424600_at	NM_001161621	Abp1	amiloride binding protein 1 (amine oxidase, copper-containing)	5.86
1449833_at	NM_011472	Sprr2f	small proline-rich protein 2F	5.86
1416271_at	NM_022032	Perp	PERP, TP53 apoptosis effector	5.79
1417588_at	NM_015736	Galnt3	UDP-N-acetyl-alpha-D-galactosamine:polypeptide N-acetylgalactosaminyltransferase 3	5.74
1447774_x_at	NM_027464	5730469M10Rik	RIKEN cDNA 5730469M10 gene	5.73
1452532_x_at	NM_001039185	Ceacam1	carcinoembryonic antigen-related cell adhesion molecule 1	5.65
1425675_s_at	NM_001039185	Ceacam1	carcinoembryonic antigen-related cell adhesion molecule 1	5.57
1424966_at	NM_001168256	Tmem40	transmembrane protein 40	5.51
1449199_at	NM_013605	Muc1	mucin 1, transmembrane	5.51
1425065_at	NM_145227	Oas2	2'-5' oligoadenylate synthetase 2	5.51
1425538_x_at	NM_001039185	Ceacam1	carcinoembryonic antigen-related cell adhesion molecule 1	5.51
1427042_at	NM_178920	Mal2	mal, T-cell differentiation protein 2	5.49
1451786_at	NM_001145874	Muc20	mucin 20	5.47
1422123_s_at	NM_001039185	Ceacam1 /// Ceacam2	carcinoembryonic antigen-related cell adhesion molecule 1 /// carcinoembryonic antigen-related cell adhesion molecule 2	5.47
1429520_a_at	NM_025408	Acer3	alkaline ceramidase 3	5.46
1423078_a_at	NM_025436	Sc4mol	sterol-C4-methyl oxidase-like	5.45
1438306_at	NM_027934	Rnf180	ring finger protein 180	5.35
1419571_at	NM_022317	Slc28a3	solute carrier family 28 (sodium-coupled nucleoside transporter), member 3	5.33
1435308_at	NM_010243	Fut9	fucosyltransferase 9	5.28
1427630_x_at	NM_001039185	Ceacam1	carcinoembryonic antigen-related cell adhesion molecule 1	5.26
1426872_at	NM_001122603	Fcgbp	Fc fragment of IgG binding protein	5.25
1450646_at	NM_020010	Cyp51	cytochrome P450, family 51	5.22
1418449_at	NM_133664	Lad1	ladinin	5.21
1460682_s_at	NM_001039185	Ceacam1 /// Ceacam2	carcinoembryonic antigen-related cell adhesion molecule 1 /// carcinoembryonic antigen-related cell adhesion molecule 2	5.21
1438799_at	NR_015388	Dlx6os1	Dlx6 opposite strand transcript 1	5.16
1438512_at	NM_001193274	BC048679	cDNA sequence BC048679	5.11
1443933_at	NM_001082976	Tc2n	tandem C2 domains, nuclear	5.08
1450494_x_at	NM_001039185	Ceacam1	carcinoembryonic antigen-related cell adhesion molecule 1	5.06
1438160_x_at	NM_148933	Slco4a1	solute carrier organic anion transporter family, member 4a1	5.06
1416596_at	NM_023557	Slc44a4	solute carrier family 44, member 4	5.06
1448752_at	NM_009801	Car2	carbonic anhydrase 2	5.04
1417061_at	NM_016917	Slc40a1	solute carrier family 40 (iron-regulated transporter), member 1	5.04
1437760_at	NM_172693	Galnt12	UDP-N-acetyl-alpha-D-galactosamine:polypeptide N-acetylgalactosaminyltransferase 12	5.02
1417958_at	NM_133681	Tspan1	tetraspanin 1	4.99
1457409_at	NM_010243	Fut9	fucosyltransferase 9	4.87
1452087_at	NM_029495	Epsti1	epithelial stromal interaction 1 (breast)	4.84
1432418_a_at	NM_009897	Ckmt1	creatine kinase, mitochondrial 1, ubiquitous	4.74
1425298_a_at	NM_008670	Naip1	NLR family, apoptosis inhibitory protein 1	4.7
1447227_at	AI504711	---		4.64
1426302_at	NM_145403	Tmprss4	transmembrane protease, serine 4	4.6
1451527_at	NM_029620	Pcolce2	procollagen C-endopeptidase enhancer 2	4.53
1451532_s_at	NM_027399	Steap1	six transmembrane epithelial antigen of the prostate 1	4.51
1442819_at	NM_183163	Rhbdl2	rhomboid, veinlet-like 2 (Drosophila)	4.5
1451122_at	NM_145360	Idi1	isopentenyl-diphosphate delta isomerase	4.45
1451191_at	NM_007759	Crabp2	cellular retinoic acid binding protein II	4.45
1451895_a_at	NM_053272	Dhcr24	24-dehydrocholesterol reductase	4.45
1448393_at	NM_001193619	Cldn7	claudin 7	4.4
1416916_at	NM_001163131	Elf3	E74-like factor 3	4.39
1431805_a_at	NM_027897	Rhpn2	rhophilin, Rho GTPase binding protein 2	4.38
1455186_a_at	NM_029821	1190003J15Rik	RIKEN cDNA 1190003J15 gene	4.37
1422533_at	NM_020010	Cyp51	cytochrome P450, family 51	4.35
1452326_at	NM_026922	Atp2c2	ATPase, Ca++ transporting, type 2C, member 2	4.34
1423418_at	NM_134469	Fdps	farnesyl diphosphate synthetase	4.31
1452661_at	NM_011638	Tfrc	transferrin receptor	4.28
1451610_at	NM_153576	Cxcl17	chemokine (C-X-C motif) ligand 17	4.27
1448734_at	NM_001042611	Cp	ceruloplasmin	4.27
1460681_at	NM_001039185	Ceacam1	carcinoembryonic antigen-related cell adhesion molecule 1	4.17
1444524_at	NR_028589	Gm14005	predicted gene 14005	4.16
1454169_a_at	NM_029495	Epsti1	epithelial stromal interaction 1 (breast)	4.15
1443163_at	NM_001039676	Slc39a2	solute carrier family 39 (zinc transporter), member 2	4.13
1441917_s_at	NM_001168256	Tmem40	transmembrane protein 40	4.09
1431786_s_at	NM_029821	1190003J15Rik	RIKEN cDNA 1190003J15 gene	4.08
1416673_at	NM_019517	Bace2	beta-site APP-cleaving enzyme 2	4.07
1428719_at	XM_913918	2010309G21Rik /// Igl-C2	RIKEN cDNA 2010309G21 gene /// immunoglobulin lambda chain, constant region 2	4.07
1451457_at	NM_172769	Sc5d	sterol-C5-desaturase (fungal ERG3, delta-5-desaturase) homolog (S. cerevisae)	4.06
1435945_a_at	NM_001163510	Kcnn4	potassium intermediate/small conductance calcium-activated channel, subfamily N, member 4	4.05
1423954_at	NM_009778	C3	complement component 3	3.99
1453282_at	NM_001025192	Cxadr	coxsackie virus and adenovirus receptor	3.95
1451860_a_at	NM_009099	Trim30a	tripartite motif-containing 30A	3.95
1434628_a_at	NM_027897	Rhpn2	rhophilin, Rho GTPase binding protein 2	3.94
1452703_at	NM_001171000	Ahcyl2	S-adenosylhomocysteine hydrolase-like 2	3.92
1424938_at	NM_027399	Steap1	six transmembrane epithelial antigen of the prostate 1	3.9
1417089_a_at	NM_009897	Ckmt1	creatine kinase, mitochondrial 1, ubiquitous	3.88
1420017_at	NM_001168679	Tspan8	tetraspanin 8	3.88
1439045_x_at	NM_001082976	Tc2n	tandem C2 domains, nuclear	3.81
1452354_at	NM_001144992	2810459M11Rik	RIKEN cDNA 2810459M11 gene	3.8
1452861_at	NM_028096	2010300C02Rik	RIKEN cDNA 2010300C02 gene	3.79
1426300_at	NM_009655	Alcam	activated leukocyte cell adhesion molecule	3.78
1436590_at	NM_177741	Ppp1r3b	protein phosphatase 1, regulatory (inhibitor) subunit 3B	3.78
1423271_at	NM_008125	Gjb2	gap junction protein, beta 2	3.76
1417155_at	NM_008709	Mycn	v-myc myelocytomatosis viral related oncogene, neuroblastoma derived (avian)	3.74
1418129_at	NM_053272	Dhcr24	24-dehydrocholesterol reductase	3.73
1424140_at	NM_178389	Gale	galactose-4-epimerase, UDP	3.72
1433579_at	NM_178715	Tmem30b	transmembrane protein 30B	3.7
1418025_at	NM_011498	Bhlhe40	basic helix-loop-helix family, member e40	3.69
1417884_at	NM_001029842	Slc16a6	solute carrier family 16 (monocarboxylic acid transporters), member 6	3.67
1417495_x_at	NM_001042611	Cp	ceruloplasmin	3.62
1418252_at	NM_008812	Padi2	peptidyl arginine deiminase, type II	3.59
1437467_at	NM_009655	Alcam	activated leukocyte cell adhesion molecule	3.56
1455577_at	NM_020279	Ccl28	chemokine (C-C motif) ligand 28	3.54
1455618_x_at	NM_146173	Tspan33	tetraspanin 33	3.53
1417373_a_at	NM_009447	Tuba4a	tubulin, alpha 4A	3.52
1431076_at	NM_013458	Add2	adducin 2 (beta)	3.52
1418734_at	NM_010392	H2-Q2	histocompatibility 2, Q region locus 2	3.52
1421525_a_at	NM_010870	Naip5	NLR family, apoptosis inhibitory protein 5	3.48
1416034_at	NM_009846	Cd24a	CD24a antigen	3.47
1417214_at	NM_001082553	Rab27b	RAB27b, member RAS oncogene family	3.46
1450218_at	NM_020279	Ccl28	chemokine (C-C motif) ligand 28	3.45
1429239_a_at	NM_133774	Stard4	StAR-related lipid transfer (START) domain containing 4	3.43
1417019_a_at	NM_001025779	Cdc6	cell division cycle 6 homolog (S. cerevisiae)	3.41
1426911_at	NM_013505	Dsc2	desmocollin 2	3.38
1417156_at	NM_008471	Krt19	keratin 19	3.35
1418076_at	NM_011176	St14	suppression of tumorigenicity 14 (colon carcinoma)	3.34
1438021_at	NM_001127382	Rbm47	RNA binding motif protein 47	3.33
1428720_s_at	XM_913918	2010309G21Rik /// Igl-C2 /// Igl-C3	RIKEN cDNA 2010309G21 gene /// immunoglobulin lambda chain, constant region 2 /// immunoglobulin lambda chain, constant region 3	3.33
1416200_at	NM_001164724	Il33	interleukin 33	3.31
1453509_at	NM_026671	Lypd2	Ly6/Plaur domain containing 2	3.29
1431609_a_at	NM_001102404	Acp5	acid phosphatase 5, tartrate resistant	3.29
1435452_at	NM_175507	Tmem20	transmembrane protein 20	3.28
1417896_at	NM_013769	Tjp3	tight junction protein 3	3.26
1418203_at	NM_021451	Pmaip1	phorbol-12-myristate-13-acetate-induced protein 1	3.26
1438435_at	NM_025408	Acer3	alkaline ceramidase 3	3.25
1424305_at	NM_152839	Igj	immunoglobulin joining chain	3.23
1439528_at	NM_001081664	4833423E24Rik	RIKEN cDNA 4833423E24 gene	3.23
1430307_a_at	NM_008615	Me1	malic enzyme 1, NADP(+)-dependent, cytosolic	3.22
1438408_at	NM_175270	Ankrd56	ankyrin repeat domain 56	3.2
1424404_at	NM_029554	0610040J01Rik	RIKEN cDNA 0610040J01 gene	3.2
1421653_a_at	NM_134051	Igh-2 /// Igh-VJ558 /// LOC544903	immunoglobulin heavy chain 2 (serum IgA) /// immunoglobulin heavy chain (J558 family) /// similar to immunoglobulin mu-chain	3.19
1437846_x_at	NM_019517	Bace2	beta-site APP-cleaving enzyme 2	3.18
1438322_x_at	NM_010191	Fdft1	farnesyl diphosphate farnesyl transferase 1	3.17
1421038_a_at	NM_001163510	Kcnn4	potassium intermediate/small conductance calcium-activated channel, subfamily N, member 4	3.17
1417494_a_at	NM_001042611	Cp	ceruloplasmin	3.16
1450781_at	NM_010441	Hmga2	high mobility group AT-hook 2	3.16
1448130_at	NM_010191	Fdft1	farnesyl diphosphate farnesyl transferase 1	3.15
1422666_at	NM_001161844	Cblc	Casitas B-lineage lymphoma c	3.14
1429891_at	NM_029341	Capsl	calcyphosine-like	3.14
1418648_at	NM_028133	Egln3	EGL nine homolog 3 (C. elegans)	3.09
1437767_s_at	NM_010241	Aktip	thymoma viral proto-oncogene 1 interacting protein	3.07
1449424_at	NM_013738	Plek2	pleckstrin 2	3.06
1421362_a_at	NM_001159544	Frk	fyn-related kinase	3.06
1453264_at	NM_028584	Marveld3	MARVEL (membrane-associating) domain containing 3	3.05
1455649_at	NM_001033149	Ttc9	tetratricopeptide repeat domain 9	3.05
1424180_a_at	NM_011869	Med24	mediator complex subunit 24	3.03
1417961_a_at	NM_009099	Trim30a	tripartite motif-containing 30A	3.02
1430234_at	NM_027843	Arl14	ADP-ribosylation factor-like 14	3.01
1426570_a_at	NM_001159544	Frk	fyn-related kinase	3.01
1427302_at	NM_134005	Enpp3	ectonucleotide pyrophosphatase/phosphodiesterase 3	3.01
1434210_s_at	NM_008377	Lrig1	leucine-rich repeats and immunoglobulin-like domains 1	3
1417374_at	NM_009447	Tuba4a	tubulin, alpha 4A	3
1430111_a_at	NM_001024468	Bcat1	branched chain aminotransferase 1, cytosolic	3
1435050_at	NM_001033258	D10Bwg1379e	DNA segment, Chr 10, Brigham & Women's Genetics 1379 expressed	2.99
1439753_x_at	NM_011382	Six4	sine oculis-related homeobox 4 homolog (Drosophila)	2.99
1425763_x_at	BC019425	Igh-2 /// Igh-VJ558 /// LOC544903	immunoglobulin heavy chain 2 (serum IgA) /// immunoglobulin heavy chain (J558 family) /// similar to immunoglobulin mu-chain	2.99
1449896_at	NM_053015	Mlph	melanophilin	2.97
1439764_s_at	NM_183029	Igf2bp2	insulin-like growth factor 2 mRNA binding protein 2	2.96
1428527_at	NM_001190156	Snx7	sorting nexin 7	2.95
1434109_at	NM_172507	Sh3bgrl2	SH3 domain binding glutamic acid-rich protein like 2	2.93
1457157_at	NM_001177732	Plch1	phospholipase C, eta 1	2.91
1453442_at	AK009785	2310043M15Rik	RIKEN cDNA 2310043M15 gene	2.9
1451407_at	NM_001177886	Igsf5	immunoglobulin superfamily, member 5	2.89
1452227_at	NM_172710	Sel1l3	sel-1 suppressor of lin-12-like 3 (C. elegans)	2.88
1455162_at	NM_001145948	Ttc39a	tetratricopeptide repeat domain 39A	2.88
1421821_at	NM_010700	Ldlr	low density lipoprotein receptor	2.88
1453041_at	NM_178381	Ano9	anoctamin 9	2.87
1437466_at	NM_009655	Alcam	activated leukocyte cell adhesion molecule	2.87
1438645_x_at	NM_019517	Bace2	beta-site APP-cleaving enzyme 2	2.86
1418672_at	NM_013778	Akr1c13	aldo-keto reductase family 1, member C13	2.86
1450871_a_at	NM_001024468	Bcat1	branched chain aminotransferase 1, cytosolic	2.86
1426663_s_at	NM_001177628	Slc45a3	solute carrier family 45, member 3	2.85
1449484_at	NM_011491	Stc2	stanniocalcin 2	2.85
1451775_s_at	NM_133990	Il13ra1	interleukin 13 receptor, alpha 1	2.84
1415993_at	NM_009270	Sqle	squalene epoxidase	2.84
1449893_a_at	NM_008377	Lrig1	leucine-rich repeats and immunoglobulin-like domains 1	2.83
1449740_s_at	NM_007883	Dsg2	desmoglein 2	2.83
1456140_at	NM_022987	Zic5	zinc finger protein of the cerebellum 5	2.82
1449036_at	NM_023270	Rnf128	ring finger protein 128	2.82
1429183_at	NM_026163	Pkp2	plakophilin 2	2.81
1419705_at	NM_181315	Car5b	carbonic anhydrase 5b, mitochondrial	2.78
1422612_at	NM_013820	Hk2	hexokinase 2	2.78
1424951_at	NM_025833	Baiap2l1	BAI1-associated protein 2-like 1	2.78
1425619_s_at	NM_007883	Dsg2	desmoglein 2	2.77
1450780_s_at	NM_010441	Hmga2	high mobility group AT-hook 2	2.77
1417797_a_at	NM_001083916	1810019J16Rik	RIKEN cDNA 1810019J16 gene	2.77
1418488_s_at	NM_023663	Ripk4	receptor-interacting serine-threonine kinase 4	2.77
1434678_at	NM_134163	Mbnl3	muscleblind-like 3 (Drosophila)	2.77
1452384_at	NM_134005	Enpp3	ectonucleotide pyrophosphatase/phosphodiesterase 3	2.76
1448871_at	NM_011950	Mapk13	mitogen-activated protein kinase 13	2.76
1427357_at	NM_028176	Cda	cytidine deaminase	2.76
1426942_at	NM_172393	Aim1	absent in melanoma 1	2.75
1459299_at	NM_177376	Myo3b	myosin IIIB	2.75
1419074_at	NM_026527	Chac2	ChaC, cation transport regulator homolog 2 (E. coli)	2.75
1435033_at	NM_183019	Arhgef4	Rho guanine nucleotide exchange factor (GEF) 4	2.75
1417541_at	NM_008234	Hells	helicase, lymphoid specific	2.74
1422823_at	NM_007945	Eps8	epidermal growth factor receptor pathway substrate 8	2.74
1415834_at	NM_026268	Dusp6	dual specificity phosphatase 6	2.73
1454671_at	NM_153526	Insig1	insulin induced gene 1	2.73
1416579_a_at	NM_008532	Epcam	epithelial cell adhesion molecule	2.73
1427434_at	NM_010871	Naip6	NLR family, apoptosis inhibitory protein 6	2.73
1423364_a_at	NM_010241	Aktip	thymoma viral proto-oncogene 1 interacting protein	2.72
1437341_x_at	NM_001146318	Cnp	2',3'-cyclic nucleotide 3' phosphodiesterase	2.72
1423933_a_at	NM_029639	1600029D21Rik	RIKEN cDNA 1600029D21 gene	2.71
1451210_at	NM_015817	Ppap2c	phosphatidic acid phosphatase type 2C	2.7
1428386_at	NM_001033606	Acsl3	acyl-CoA synthetase long-chain family member 3	2.69
1452081_a_at	NM_030218	9130017N09Rik	RIKEN cDNA 9130017N09 gene	2.68
1426301_at	NM_009655	Alcam	activated leukocyte cell adhesion molecule	2.68
1416237_at	NM_007962	Mpzl2	myelin protein zero-like 2	2.67
1448931_at	NM_007974	F2rl1	coagulation factor II (thrombin) receptor-like 1	2.67
1435581_at	NM_019517	Bace2	beta-site APP-cleaving enzyme 2	2.66
1452912_at	NM_183089	Dscc1	defective in sister chromatid cohesion 1 homolog (S. cerevisiae)	2.66
1436570_at	NM_001195031	Pag1	phosphoprotein associated with glycosphingolipid microdomains 1	2.66
1425163_at	NM_145489	AI661453	expressed sequence AI661453	2.65
1427878_at	NM_001081365	0610010O12Rik	RIKEN cDNA 0610010O12 gene	2.65
1423691_x_at	NM_031170	Krt8	keratin 8	2.65
1455709_at	NM_001168679	Tspan8	Tetraspanin 8	2.65
1450744_at	NM_138953	Ell2	elongation factor RNA polymerase II 2	2.64
1452458_s_at	NM_001081406	Ppil5	peptidylprolyl isomerase (cyclophilin) like 5	2.63
1460273_a_at	NM_001126182	Naip2	NLR family, apoptosis inhibitory protein 2	2.62
1456862_at	NM_011382	Six4	sine oculis-related homeobox 4 homolog (Drosophila)	2.62
1449799_s_at	NM_026163	Pkp2	plakophilin 2	2.61
1436413_at	NM_001159544	Frk	fyn-related kinase	2.59
1420647_a_at	NM_031170	Krt8	keratin 8	2.59
1426914_at	NM_001038602	Marveld2	MARVEL (membrane-associating) domain containing 2	2.58
1420008_s_at	NM_170779	Wwc1	WW, C2 and coiled-coil domain containing 1	2.56
1418744_s_at	NM_021344	Tesc	tescalcin	2.56
1452771_s_at	NM_001033606	Acsl3	acyl-CoA synthetase long-chain family member 3	2.56
1450455_s_at	NM_013777	Akr1c12 /// Akr1c13	aldo-keto reductase family 1, member C12 /// aldo-keto reductase family 1, member C13	2.56
1427165_at	NM_133990	Il13ra1	interleukin 13 receptor, alpha 1	2.56
1427164_at	NM_133990	Il13ra1	interleukin 13 receptor, alpha 1	2.55
1417394_at	NM_010637	Klf4	Kruppel-like factor 4 (gut)	2.55
1439476_at	NM_007883	Dsg2	desmoglein 2	2.54
1447621_s_at	NM_028261	Tmem173	transmembrane protein 173	2.54
1440866_at	NM_011163	Eif2ak2	eukaryotic translation initiation factor 2-alpha kinase 2	2.54
1454254_s_at	NM_029639	1600029D21Rik	RIKEN cDNA 1600029D21 gene	2.54
1429527_a_at	NM_011636	Plscr1	phospholipid scramblase 1	2.54
1454681_at	NM_194055	Esrp1	epithelial splicing regulatory protein 1	2.53
1448265_x_at	NM_007962	Mpzl2	myelin protein zero-like 2	2.53
1427229_at	NM_008255	Hmgcr	3-hydroxy-3-methylglutaryl-Coenzyme A reductase	2.53
1417738_at	NM_016899	Rab25	RAB25, member RAS oncogene family	2.52
1459894_at	NM_027711	Iqgap2	IQ motif containing GTPase activating protein 2	2.52
1426569_a_at	NM_001159544	Frk	fyn-related kinase	2.52
1421156_a_at	NM_013505	Dsc2	desmocollin 2	2.52
1449296_a_at	NM_001146318	Cnp	2',3'-cyclic nucleotide 3' phosphodiesterase	2.52
1441891_x_at	NM_029001	Elovl7	ELOVL family member 7, elongation of long chain fatty acids (yeast)	2.51
1451363_a_at	NM_001093754	Dennd2d	DENN/MADD domain containing 2D	2.51
1427261_at	NM_170779	Wwc1	WW, C2 and coiled-coil domain containing 1	2.51
1449265_at	NM_009807	Casp1	caspase 1	2.5
1416627_at	NM_016907	Spint1	serine protease inhibitor, Kunitz type 1	2.49
1424090_at	NM_145535	Sdcbp2	syndecan binding protein (syntenin) 2	2.49
1417812_a_at	NM_008484	Lamb3	laminin, beta 3	2.49
1419503_at	NM_011491	Stc2	stanniocalcin 2	2.49
1449357_at	NM_025865	2310030G06Rik	RIKEN cDNA 2310030G06 gene	2.48
1418318_at	NM_023270	Rnf128	ring finger protein 128	2.48
1417292_at	NM_008330	Ifi47	interferon gamma inducible protein 47	2.48
1429086_at	NM_026496	Gm16136 /// Grhl2 /// LOC100503499	predicted gene 16136 /// grainyhead-like 2 (Drosophila) /// hypothetical LOC100503499	2.47
1429678_at	NM_027482	5730508B09Rik	RIKEN cDNA 5730508B09 gene	2.47
1418818_at	NM_009701	Aqp5	aquaporin 5	2.46
1443736_at	BG868839	Gm13648	predicted gene 13648	2.45
1439260_a_at	NM_134005	Enpp3	ectonucleotide pyrophosphatase/phosphodiesterase 3	2.44
1452291_at	NM_178407	Arap2	ArfGAP with RhoGAP domain, ankyrin repeat and PH domain 2	2.44
1436472_at	NM_172796	Slfn9	schlafen 9	2.43
1456219_at	NM_022987	Zic5	zinc finger protein of the cerebellum 5	2.42
1448227_at	NM_010346	Grb7	growth factor receptor bound protein 7	2.42
1433842_at	NM_001111311	Lrrfip1	leucine rich repeat (in FLII) interacting protein 1	2.42
1437190_at	NM_172891	Styk1	serine/threonine/tyrosine kinase 1	2.42
1427660_x_at	BC013496	Gm10883 /// Gm1420 /// Gm7202 /// Igk-C /// Igk-J1 /// Igk-V28	predicted gene 10883 /// predicted gene 1420 /// predicted gene 7202 /// immunoglobulin kappa chain, constant region /// immunoglobulin kappa chain, joining region, 1 /// immunoglobulin kappa chain variable 28 (V28)	2.42
1427095_at	NM_133974	Cdcp1	CUB domain containing protein 1	2.4
1455803_at	NM_148933	Slco4a1	solute carrier organic anion transporter family, member 4a1	2.4
1422430_at	NM_001163359	Fignl1	fidgetin-like 1	2.4
1417483_at	NM_001159394	Nfkbiz	nuclear factor of kappa light polypeptide gene enhancer in B-cells inhibitor, zeta	2.4
1452417_x_at	AV057155	Gm10883 /// Gm1420 /// Gm7202 /// Igk-C /// Igk-J1 /// Igk-V28	predicted gene 10883 /// predicted gene 1420 /// predicted gene 7202 /// immunoglobulin kappa chain, constant region /// immunoglobulin kappa chain, joining region, 1 /// immunoglobulin kappa chain variable 28 (V28)	2.4
1451243_at	NM_001159624	Rnpep	arginyl aminopeptidase (aminopeptidase B)	2.39
1416715_at	NM_001160012	Gjb3	gap junction protein, beta 3	2.39
1453480_at	NM_029921	Tmem213	transmembrane protein 213	2.38
1450010_at	NM_019657	Hsd17b12	hydroxysteroid (17-beta) dehydrogenase 12	2.38
1435989_x_at	NM_031170	Krt8	keratin 8	2.38
1433683_at	NM_176838	Esrp2	epithelial splicing regulatory protein 2	2.37
1425452_s_at	NM_029007	Fam84a	family with sequence similarity 84, member A	2.37
1459890_s_at	NM_198001	1110008P14Rik	RIKEN cDNA 1110008P14 gene	2.37
1458070_at	NM_178594	Vtcn1	V-set domain containing T cell activation inhibitor 1	2.36
1450627_at	NM_020332	Ank	progressive ankylosis	2.35
1424351_at	NM_026323	Wfdc2	WAP four-disulfide core domain 2	2.35
1460177_at	NM_023149	Cndp2	CNDP dipeptidase 2 (metallopeptidase M20 family)	2.35
1460406_at	NM_001033210	Pls1	plastin 1 (I-isoform)	2.35
1418374_at	NM_008557	Fxyd3	FXYD domain-containing ion transport regulator 3	2.35
1421817_at	NM_010344	Gsr	glutathione reductase	2.35
1433408_a_at	NM_027290	Mcm10	minichromosome maintenance deficient 10 (S. cerevisiae)	2.34
1429055_at	NM_001114312	4930506M07Rik	RIKEN cDNA 4930506M07 gene	2.34
1418980_a_at	NM_001146318	Cnp	2',3'-cyclic nucleotide 3' phosphodiesterase	2.33
1428680_at	NM_173370	Cds1	CDP-diacylglycerol synthase 1	2.33
1421816_at	NM_010344	Gsr	glutathione reductase	2.33
1437409_s_at	NM_001002268	Gpr126	G protein-coupled receptor 126	2.33
1452426_x_at	BC004065	---		2.33
1426808_at	NM_001145953	Lgals3	lectin, galactose binding, soluble 3	2.32
1417178_at	NM_016867	Gipc2	GIPC PDZ domain containing family, member 2	2.32
1418724_at	NM_007686	Cfi	complement component factor i	2.32
1455825_s_at	NM_001159577	Lnx1	ligand of numb-protein X 1	2.32
1450886_at	NM_010353	Gsg2	germ cell-specific gene 2	2.32
1431821_a_at	NM_026146	Eps8l1	EPS8-like 1	2.31
1439560_x_at	XR_105752	Gm5480	predicted gene 5480	2.31
1417398_at	NM_025846	Rras2	related RAS viral (r-ras) oncogene homolog 2	2.29
1446530_at	BG069648	---		2.29
1416236_a_at	NM_007962	Mpzl2	myelin protein zero-like 2	2.29
1452298_a_at	NM_201600	Myo5b	myosin VB	2.28
1416527_at	NM_026405	Rab32	RAB32, member RAS oncogene family	2.28
1418924_at	NM_025886	Rassf7	Ras association (RalGDS/AF-6) domain family (N-terminal) member 7	2.28
1420028_s_at	NM_008563	Mcm3	minichromosome maintenance deficient 3 (S. cerevisiae)	2.26
1420824_at	NM_013660	Sema4d	sema domain, immunoglobulin domain (Ig), transmembrane domain (TM) and short cytoplasmic domain, (semaphorin) 4D	2.26
1416046_a_at	NM_025799	Fuca2	fucosidase, alpha-L- 2, plasma	2.26
1460190_at	NM_001110300	Ap1m2	adaptor protein complex AP-1, mu 2 subunit	2.26
1450771_at	NM_010243	Fut9	fucosyltransferase 9	2.25
1425027_s_at	NM_145512	Sft2d2	SFT2 domain containing 2	2.25
1434278_at	NM_001164190	Mtm1	X-linked myotubular myopathy gene 1	2.24
1455896_a_at	NM_008430	Kcnk1	potassium channel, subfamily K, member 1	2.24
1427046_at	NM_026496	Grhl2	grainyhead-like 2 (Drosophila)	2.24
1416632_at	NM_008615	Me1	malic enzyme 1, NADP(+)-dependent, cytosolic	2.24
1438852_x_at	NM_008567	Mcm6	minichromosome maintenance deficient 6 (MIS5 homolog, S. pombe) (S. cerevisiae)	2.24
1459904_at	NR_033217	BC030870	cDNA sequence BC030870	2.24
1427797_s_at	BF580235	---		2.23
1425753_a_at	NM_001040691	Ung	uracil DNA glycosylase	2.23
1424235_at	NM_024180	Ormdl2	ORM1-like 2 (S. cerevisiae)	2.23
1433885_at	NM_027711	Iqgap2	IQ motif containing GTPase activating protein 2	2.23
1419494_a_at	NM_001025261	Tpd52	tumor protein D52	2.22
1420712_a_at	NM_001110252	Hpn	hepsin	2.22
1449164_at	NM_009853	Cd68	CD68 antigen	2.21
1448182_a_at	NM_009846	Cd24a	CD24a antigen	2.21
1416854_at	NM_011402	Slc34a2	solute carrier family 34 (sodium phosphate), member 2	2.21
1419427_at	NM_009971	Csf3	colony stimulating factor 3 (granulocyte)	2.21
1416617_at	NM_080575	Acss1	acyl-CoA synthetase short-chain family member 1	2.21
1423411_at	NM_001127382	Rbm47	RNA binding motif protein 47	2.2
1433446_at	NM_145942	Hmgcs1	3-hydroxy-3-methylglutaryl-Coenzyme A synthase 1	2.2
1428483_a_at	NM_025642	2610039C10Rik	RIKEN cDNA 2610039C10 gene	2.19
1448261_at	NM_009864	Cdh1	cadherin 1	2.19
1424901_at	NM_028087	Gcnt3	glucosaminyl (N-acetyl) transferase 3, mucin type	2.19
1421731_a_at	NM_007999	Fen1	flap structure specific endonuclease 1	2.19
1425767_a_at	NM_011382	Six4	sine oculis-related homeobox 4 homolog (Drosophila)	2.19
1417395_at	NM_010637	Klf4	Kruppel-like factor 4 (gut)	2.19
1454783_at	NM_133990	Il13ra1	interleukin 13 receptor, alpha 1	2.19
1441963_at	NM_197945	Prosapip1	ProSAPiP1 protein	2.19
1417506_at	NM_020567	Gmnn	geminin	2.19
1435484_at	NM_017391	Slc5a3	solute carrier family 5 (inositol transporters), member 3	2.18
1438018_at	NM_030014	Hook1	hook homolog 1 (Drosophila)	2.18
1451255_at	NM_001164184	Lsr	lipolysis stimulated lipoprotein receptor	2.18
1450738_at	NM_001109040	Kif21a	kinesin family member 21A	2.18
1424464_s_at	NM_133829	Mfsd6	major facilitator superfamily domain containing 6	2.18
1438097_at	NM_011227	Rab20	RAB20, member RAS oncogene family	2.17
1433487_at	NM_007711	Clcn3	chloride channel 3	2.17
1421947_at	NM_001177556	Gng12	guanine nucleotide binding protein (G protein), gamma 12	2.17
1451690_a_at	NM_001122680	Pvrl4	poliovirus receptor-related 4	2.17
1424148_a_at	NM_145934	Stap2	signal transducing adaptor family member 2	2.16
1434158_at	NM_146041	Gmds	GDP-mannose 4, 6-dehydratase	2.16
1457248_x_at	NM_010476	Hsd17b7	hydroxysteroid (17-beta) dehydrogenase 7	2.15
1427911_at	NM_028261	Tmem173	transmembrane protein 173	2.15
1440910_at	NM_001077354	C77370	expressed sequence C77370	2.15
1427386_at	NM_001112744	Arhgef16	Rho guanine nucleotide exchange factor (GEF) 16	2.15
1418572_x_at	NM_001161746	Tnfrsf12a	tumor necrosis factor receptor superfamily, member 12a	2.15
1418908_at	NM_013626	Pam	peptidylglycine alpha-amidating monooxygenase	2.15
1419249_at	NM_011074	Cdk14	cyclin-dependent kinase 14	2.14
1442347_at	NM_001080926	Lrp8	low density lipoprotein receptor-related protein 8, apolipoprotein e receptor	2.14
1416635_at	NM_020561	Smpdl3a	sphingomyelin phosphodiesterase, acid-like 3A	2.14
1433977_at	NM_018805	Hs3st3b1	heparan sulfate (glucosamine) 3-O-sulfotransferase 3B1	2.14
1451139_at	NM_028064	Slc39a4	solute carrier family 39 (zinc transporter), member 4	2.14
1423284_at	NM_026345	Mansc1	MANSC domain containing 1	2.14
1415811_at	NM_001111078	Uhrf1	ubiquitin-like, containing PHD and RING finger domains, 1	2.13
1418831_at	NM_001162924	Pkp3	plakophilin 3	2.13
1452367_at	NM_001164804	Coro2a	coronin, actin binding protein 2A	2.13
1451219_at	NM_145517	Ormdl1	ORM1-like 1 (S. cerevisiae)	2.13
1418248_at	NM_013463	Gla	galactosidase, alpha	2.12
1425933_a_at	NM_001164363	Nt5c2	5'-nucleotidase, cytosolic II	2.12
1429649_at	NM_144902	Slc35a3	solute carrier family 35 (UDP-N-acetylglucosamine (UDP-GlcNAc) transporter), member 3	2.12
1453181_x_at	NM_011636	Plscr1	phospholipid scramblase 1	2.12
1422836_at	NM_134163	Mbnl3	muscleblind-like 3 (Drosophila)	2.11
1416794_at	NM_019717	Atl2	atlastin GTPase 2	2.11
1455399_at	NM_001081047	Cnksr1	connector enhancer of kinase suppressor of Ras 1	2.11
1455814_x_at	NM_197982	Ddx39	DEAD (Asp-Glu-Ala-Asp) box polypeptide 39	2.11
1427178_at	NM_181820	Tmc4	transmembrane channel-like gene family 4	2.11
1428587_at	NM_153525	Tmem41b	transmembrane protein 41B	2.1
1433531_at	NM_001033600	Acsl4	acyl-CoA synthetase long-chain family member 4	2.1
1418294_at	NM_019427	Epb4.1l4b	erythrocyte protein band 4.1-like 4b	2.1
1433769_at	NM_001146059	Als2cl	ALS2 C-terminal like	2.1
1452507_at	NM_010057	Dlx6	distal-less homeobox 6	2.1
1422663_at	NM_011015	Orc1	origin recognition complex, subunit 1	2.1
1421968_a_at	NM_023647	Nipa2	non imprinted in Prader-Willi/Angelman syndrome 2 homolog (human)	2.09
1422460_at	NM_019499	Mad2l1	MAD2 mitotic arrest deficient-like 1 (yeast)	2.09
1448690_at	NM_008430	Kcnk1	potassium channel, subfamily K, member 1	2.09
1452213_at	NM_198292	Tex2	testis expressed gene 2	2.08
1451838_a_at	NM_001082976	Tc2n	tandem C2 domains, nuclear	2.08
1450850_at	NM_009510	Ezr	ezrin	2.08
1451065_a_at	NM_197982	Ddx39	DEAD (Asp-Glu-Ala-Asp) box polypeptide 39	2.08
1419475_a_at	NM_007914	Ehf	ets homologous factor	2.08
1438195_at	NM_175380	Gpd1l	glycerol-3-phosphate dehydrogenase 1-like	2.07
1424440_at	NM_080456	Mrps6	mitochondrial ribosomal protein S6	2.07
1451608_a_at	NM_146173	Tspan33	tetraspanin 33	2.07
1426263_at	NM_153112	Cadm4	cell adhesion molecule 4	2.06
1425140_at	NM_145381	Lactb2	lactamase, beta 2	2.06
1450011_at	NM_019657	Hsd17b12	hydroxysteroid (17-beta) dehydrogenase 12	2.06
1435446_a_at	NM_001146690	Chpt1	choline phosphotransferase 1	2.06
1434322_at	NM_174850	Micall2	MICAL-like 2	2.06
1419647_a_at	NM_133662	Ier3	immediate early response 3	2.06
1418895_at	NM_018773	Skap2	src family associated phosphoprotein 2	2.06
1416564_at	NM_011446	Sox7	SRY-box containing gene 7	2.06
1451261_s_at	NM_145934	Stap2	signal transducing adaptor family member 2	2.05
1428195_at	NM_001171000	Ahcyl2	S-adenosylhomocysteine hydrolase-like 2	2.05
1448609_at	NM_009437	Tst	thiosulfate sulfurtransferase, mitochondrial	2.04
1457869_at	NR_028520	Gm10451	predicted gene 10451	2.04
1442549_at	NM_134163	Mbnl3	muscleblind-like 3 (Drosophila)	2.04
1424652_at	NM_145570	Fam176a	family with sequence similarity 176, member A	2.04
1436200_at	NM_028894	Lonrf3	LON peptidase N-terminal domain and ring finger 3	2.04
1428066_at	NM_207202	Ccdc120	coiled-coil domain containing 120	2.04
1431829_a_at	NM_023622	Rgl3	ral guanine nucleotide dissociation stimulator-like 3	2.04
1417871_at	NM_010476	Hsd17b7	hydroxysteroid (17-beta) dehydrogenase 7	2.04
1418925_at	NM_009886	Celsr1	cadherin, EGF LAG seven-pass G-type receptor 1 (flamingo homolog, Drosophila)	2.04
1449402_at	NM_021715	Chst7	carbohydrate (N-acetylglucosamino) sulfotransferase 7	2.04
1434520_at	NM_172769	Sc5d	sterol-C5-desaturase (fungal ERG3, delta-5-desaturase) homolog (S. cerevisae)	2.03
1456956_at	NM_011770	Ikzf2	IKAROS family zinc finger 2	2.03
1431089_at	NM_016856	Cpsf2	cleavage and polyadenylation specific factor 2	2.03
1418026_at	NM_012012	Exo1	exonuclease 1	2.03
1449281_at	NM_008738	Nrtn	neurturin	2.03
1415810_at	NM_001111078	Uhrf1	ubiquitin-like, containing PHD and RING finger domains, 1	2.03
1420013_s_at	NM_146006	Lss	lanosterol synthase	2.02
1417953_at	NM_138587	Fam3c	family with sequence similarity 3, member C	2.02
1421836_at	NM_001198635	Mtap7	microtubule-associated protein 7	2.02
1455843_at	NM_010242	Fut4	fucosyltransferase 4	2.02
1448273_at	NM_008180	Gss	glutathione synthetase	2.02
1449855_s_at	NM_016723	Uchl3 /// Uchl4	ubiquitin carboxyl-terminal esterase L3 (ubiquitin thiolesterase) /// ubiquitin carboxyl-terminal esterase L4	2.02
1428737_s_at	NM_026240	Gramd3	GRAM domain containing 3	2.02
1423947_at	NM_198001	1110008P14Rik	RIKEN cDNA 1110008P14 gene	2.01
1424905_a_at	NM_001166503	Slc39a11	solute carrier family 39 (metal ion transporter), member 11	2.01
1430332_a_at	NM_010368	Gusb	glucuronidase, beta	2
1429295_s_at	NM_027182	Trip13	thyroid hormone receptor interactor 13	2
1426260_a_at	NM_013701	Ugt1a1 /// Ugt1a10 /// Ugt1a2 /// Ugt1a5 /// Ugt1a6a /// Ugt1a6b /// Ugt1a7c /// Ugt1a9	UDP glucuronosyltransferase 1 family, polypeptide A1 /// UDP glycosyltransferase 1 family, polypeptide A10 /// UDP glucuronosyltransferase 1 family, polypeptide A2 /// UDP glucuronosyltransferase 1 family, polypeptide A5 /// UDP glucuronosyltransferase 1 family, polypeptide A6A /// UDP glucuronosyltransferase 1 family, polypeptide A6B /// UDP glucuronosyltransferase 1 family, polypeptide A7C /// …	2
1439428_x_at	NM_146041	Gmds	GDP-mannose 4, 6-dehydratase	2
1425108_a_at	NM_001033872	Smagp	small cell adhesion glycoprotein	2
1424046_at	NM_001113179	Bub1	budding uninhibited by benzimidazoles 1 homolog (S. cerevisiae)	2
1436808_x_at	NM_008566	Mcm5	minichromosome maintenance deficient 5, cell division cycle 46 (S. cerevisiae)	1.99
1447928_at	NM_181315	Car5b	carbonic anhydrase 5b, mitochondrial	1.99
1434211_at	NM_172507	Sh3bgrl2	SH3 domain binding glutamic acid-rich protein like 2	1.99
1451375_at	NM_007914	Ehf	ets homologous factor	1.99
1433486_at	NM_007711	Clcn3	chloride channel 3	1.99
1436186_at	NM_001013368	E2f8	E2F transcription factor 8	1.98
1449167_at	NM_013512	Epb4.1l4a	erythrocyte protein band 4.1-like 4a	1.98
1423643_at	NM_197982	Ddx39	DEAD (Asp-Glu-Ala-Asp) box polypeptide 39	1.98
1424612_at	NM_145469	Nipal2	NIPA-like domain containing 2	1.98
1434851_s_at	NM_177638	Crb3	crumbs homolog 3 (Drosophila)	1.98
1421529_a_at	NM_001042513	Txnrd1	thioredoxin reductase 1	1.97
1448263_a_at	NM_023149	Cndp2	CNDP dipeptidase 2 (metallopeptidase M20 family)	1.97
1426146_a_at	NM_001146690	Chpt1	choline phosphotransferase 1	1.97
1439494_at	NM_145551	Slc5a9	solute carrier family 5 (sodium/glucose cotransporter), member 9	1.97
1420502_at	NM_009121	Sat1	spermidine/spermine N1-acetyl transferase 1	1.97
1423700_at	NM_027009	Rfc3	replication factor C (activator 1) 3	1.97
1454809_at	NM_001111267	Ncoa7	nuclear receptor coactivator 7	1.96
1438168_x_at	NM_197982	Ddx39	DEAD (Asp-Glu-Ala-Asp) box polypeptide 39	1.96
1424409_at	NM_027998	Cldn23	claudin 23	1.96
1422293_a_at	NM_001142731	Kctd1	potassium channel tetramerisation domain containing 1	1.96
1423714_at	NM_024184	Asf1b	ASF1 anti-silencing function 1 homolog B (S. cerevisiae)	1.96
1429831_at	NM_031376	Pik3ap1	phosphoinositide-3-kinase adaptor protein 1	1.96
1418879_at	NM_027828	Fam110c	family with sequence similarity 110, member C	1.95
1457915_at	NM_177101	4833442J19Rik	RIKEN cDNA 4833442J19 gene	1.95
1421340_at	NM_008580	Map3k5	mitogen-activated protein kinase kinase kinase 5	1.95
1460563_at	NM_030250	Nus1	nuclear undecaprenyl pyrophosphate synthase 1 homolog (S. cerevisiae)	1.95
1428713_s_at	NM_178856	Gins2	GINS complex subunit 2 (Psf2 homolog)	1.95
1416832_at	NM_001135149	Slc39a8	solute carrier family 39 (metal ion transporter), member 8	1.95
1425733_a_at	NM_007945	Eps8	epidermal growth factor receptor pathway substrate 8	1.95
1423465_at	NM_001113478	Frrs1	ferric-chelate reductase 1	1.94
1422462_at	NM_026024	Ube2t	ubiquitin-conjugating enzyme E2T (putative)	1.94
1426652_at	NM_008563	Mcm3	minichromosome maintenance deficient 3 (S. cerevisiae)	1.94
1453072_at	NM_001134385	Gpr160	G protein-coupled receptor 160	1.94
1417640_at	NM_008339	Cd79b	CD79B antigen	1.94
1449966_s_at	NM_026908	Cab39l	calcium binding protein 39-like	1.94
1435031_at	NM_172541	Tmem120a	transmembrane protein 120A	1.93
1448127_at	NM_009103	Rrm1	ribonucleotide reductase M1	1.93
1427364_a_at	NM_013614	Odc1	ornithine decarboxylase, structural 1	1.93
1452232_at	NM_001167981	Galnt7	UDP-N-acetyl-alpha-D-galactosamine: polypeptide N-acetylgalactosaminyltransferase 7	1.92
1418571_at	NM_001161746	Tnfrsf12a	tumor necrosis factor receptor superfamily, member 12a	1.92
1452741_s_at	NM_001145820	Gpd2	glycerol phosphate dehydrogenase 2, mitochondrial	1.92
1448743_at	NM_138744	Ssx2ip	synovial sarcoma, X breakpoint 2 interacting protein	1.92
1434580_at	NM_199016	Enpp4	ectonucleotide pyrophosphatase/phosphodiesterase 4	1.92
1449865_at	NM_009152	Sema3a	sema domain, immunoglobulin domain (Ig), short basic domain, secreted, (semaphorin) 3A	1.92
1425029_a_at	NM_001083341	Mboat2	membrane bound O-acyltransferase domain containing 2	1.92
1425581_s_at	NM_001167981	Galnt7	UDP-N-acetyl-alpha-D-galactosamine: polypeptide N-acetylgalactosaminyltransferase 7	1.92
1460698_a_at	NM_025468	Sec11c	SEC11 homolog C (S. cerevisiae)	1.92
1436199_at	NM_029077	Trim14	tripartite motif-containing 14	1.92
1426147_s_at	NM_001160096	Cldn10	claudin 10	1.91
1452210_at	NM_177372	Dna2	DNA replication helicase 2 homolog (yeast)	1.91
1455030_at	NM_001135657	Ptprj	protein tyrosine phosphatase, receptor type, J	1.9
1426261_s_at	NM_013701	Ugt1a1 /// Ugt1a10 /// Ugt1a2 /// Ugt1a5 /// Ugt1a6a /// Ugt1a6b /// Ugt1a7c /// Ugt1a9	UDP glucuronosyltransferase 1 family, polypeptide A1 /// UDP glycosyltransferase 1 family, polypeptide A10 /// UDP glucuronosyltransferase 1 family, polypeptide A2 /// UDP glucuronosyltransferase 1 family, polypeptide A5 /// UDP glucuronosyltransferase 1 family, polypeptide A6A /// UDP glucuronosyltransferase 1 family, polypeptide A6B /// UDP glucuronosyltransferase 1 family, polypeptide A7C /// …	1.9
1440874_at	NM_172841	Slco5a1	solute carrier organic anion transporter family, member 5A1	1.9
1449049_at	NM_030682	Tlr1	toll-like receptor 1	1.9
1450677_at	NM_007691	Chek1	checkpoint kinase 1 homolog (S. pombe)	1.9
1422444_at	NM_008397	Itga6	integrin alpha 6	1.9
1431304_a_at	NM_001042485	Tmem183a	transmembrane protein 183A	1.9
1418281_at	NM_011234	Rad51	RAD51 homolog (S. cerevisiae)	1.9
1437103_at	NM_183029	Igf2bp2	insulin-like growth factor 2 mRNA binding protein 2	1.9
1448899_s_at	NM_009013	Rad51ap1	RAD51 associated protein 1	1.89
1426540_at	NM_028013	Endod1	endonuclease domain containing 1	1.89
1416831_at	NM_010893	Neu1	neuraminidase 1	1.89
1434304_s_at	NM_030250	Nus1	nuclear undecaprenyl pyrophosphate synthase 1 homolog (S. cerevisiae)	1.89
1449839_at	NM_009810	Casp3	caspase 3	1.89
1432474_a_at	NM_027221	Krtcap3	keratinocyte associated protein 3	1.89
1422721_at	NM_031880	Tnk1	tyrosine kinase, non-receptor, 1	1.89
1440220_at	NM_008756	Ocln	occludin	1.89
1451935_a_at	NM_001082548	Spint2	serine protease inhibitor, Kunitz type 2	1.88
1416368_at	NM_010357	Gsta4	glutathione S-transferase, alpha 4	1.88
1457676_at	NM_001177845	Tirap	toll-interleukin 1 receptor (TIR) domain-containing adaptor protein	1.88
1443869_at	NM_178668	Pde12	phosphodiesterase 12	1.88
1418778_at	NM_025779	Ccdc109b	coiled-coil domain containing 109B	1.88
1426913_at	AK014742	---		1.88
1449579_at	NM_013709	Sh3yl1	Sh3 domain YSC-like 1	1.88
1458591_at	NM_001017427	Rasef	RAS and EF hand domain containing	1.88
1426908_at	NM_001167981	Galnt7	UDP-N-acetyl-alpha-D-galactosamine: polypeptide N-acetylgalactosaminyltransferase 7	1.87
1429270_a_at	NM_001168244	Syce2	synaptonemal complex central element protein 2	1.87
1419154_at	NM_015775	Tmprss2	transmembrane protease, serine 2	1.87
1426133_a_at	NM_026913	Mitd1	MIT, microtubule interacting and transport, domain containing 1	1.87
1449348_at	NM_001164733	Mpp6	membrane protein, palmitoylated 6 (MAGUK p55 subfamily member 6)	1.87
1443698_at	NM_001037713	Xaf1	XIAP associated factor 1	1.87
1438116_x_at	NM_012030	Slc9a3r1	solute carrier family 9 (sodium/hydrogen exchanger), member 3 regulator 1	1.86
1418911_s_at	NM_001033600	Acsl4	acyl-CoA synthetase long-chain family member 4	1.86
1452626_a_at	NM_026928	1810014F10Rik	RIKEN cDNA 1810014F10 gene	1.86
1437549_at	XR_104591	2810408I11Rik	RIKEN cDNA 2810408I11 gene	1.86
1429352_at	NM_026779	Mocos	molybdenum cofactor sulfurase	1.86
1429240_at	NM_133774	Stard4	StAR-related lipid transfer (START) domain containing 4	1.86
1416386_a_at	NM_010749	M6pr	mannose-6-phosphate receptor, cation dependent	1.86
1425179_at	NM_009171	Shmt1	serine hydroxymethyltransferase 1 (soluble)	1.86
1450131_a_at	NM_138653	Bspry	B-box and SPRY domain containing	1.86
1455477_s_at	NM_001164557	Pdzk1ip1	PDZK1 interacting protein 1	1.86
1441931_x_at	NM_008180	Gss	glutathione synthetase	1.85
1429262_at	NM_028478	Rassf6	Ras association (RalGDS/AF-6) domain family member 6	1.85
1449044_at	NM_025380	Eef1e1	eukaryotic translation elongation factor 1 epsilon 1	1.85
1433854_at	NM_177592	Tmem164	Transmembrane protein 164	1.85
1438115_a_at	NM_012030	Slc9a3r1	solute carrier family 9 (sodium/hydrogen exchanger), member 3 regulator 1	1.85
1456146_at	BI735554	2210411A11Rik	RIKEN cDNA 2210411A11 gene	1.84
1449545_at	NM_008005	Fgf18	fibroblast growth factor 18	1.84
1453314_x_at	NM_025642	2610039C10Rik	RIKEN cDNA 2610039C10 gene	1.84
1419153_at	NM_026515	2810417H13Rik	RIKEN cDNA 2810417H13 gene	1.84
1429317_at	NM_001081054	Qrsl1	glutaminyl-tRNA synthase (glutamine-hydrolyzing)-like 1	1.84
1455285_at	NM_175090	Slc31a1	solute carrier family 31, member 1	1.84
1416743_at	NM_133806	LOC640502 /// Uap1	UDP-N-acetylhexosamine pyrophosphorylase-like /// UDP-N-acetylglucosamine pyrophosphorylase 1	1.84
1452152_at	NM_001045520	Clint1	clathrin interactor 1	1.84
1419474_a_at	NM_007914	Ehf	ets homologous factor	1.84
1447585_s_at	NM_080456	Mrps6	mitochondrial ribosomal protein S6	1.83
1456280_at	NM_175554	Clspn	claspin homolog (Xenopus laevis)	1.83
1416120_at	NM_009104	Rrm2	ribonucleotide reductase M2	1.83
1424924_at	NM_153055	Sec63	SEC63-like (S. cerevisiae)	1.83
1424136_a_at	NM_001110129	LOC433064 /// Ppih	peptidyl-prolyl cis-trans isomerase H-like /// peptidyl prolyl isomerase H	1.82
1417010_at	NM_001012330	Zfp238	zinc finger protein 238	1.82
1448967_at	NM_025623	Nipsnap3b	nipsnap homolog 3B (C. elegans)	1.82
1452881_at	NM_178856	Gins2	GINS complex subunit 2 (Psf2 homolog)	1.82
1427940_s_at	NM_019660	Mycbp	c-myc binding protein	1.82
1460431_at	NM_001136484	Gcnt1	glucosaminyl (N-acetyl) transferase 1, core 2	1.82
1424076_at	NM_025638	Gdpd1	glycerophosphodiester phosphodiesterase domain containing 1	1.82
1420646_at	NM_030250	Nus1	nuclear undecaprenyl pyrophosphate synthase 1 homolog (S. cerevisiae)	1.81
1448627_s_at	NM_023209	Pbk	PDZ binding kinase	1.81
1428142_at	NM_023794	Etv5	ets variant gene 5	1.81
1417045_at	NM_007544	Bid	BH3 interacting domain death agonist	1.81
1417268_at	NM_009841	Cd14	CD14 antigen	1.81
1431464_a_at	NM_016881	Pmm2	phosphomannomutase 2	1.81
1444479_at	AW540004	---		1.8
1424110_a_at	NM_008704	Nme1	non-metastatic cells 1, protein (NM23A) expressed in	1.8
1435155_at	NM_001037711	Cgn	cingulin	1.8
1423937_at	NM_027008	Kctd5	potassium channel tetramerisation domain containing 5	1.8
1418919_at	NM_028232	Sgol1	shugoshin-like 1 (S. pombe)	1.8
1432538_a_at	NM_027009	Rfc3	replication factor C (activator 1) 3	1.8
1452504_s_at	NM_028836	Ctbs	chitobiase, di-N-acetyl-	1.8
1432016_a_at	NM_029573	Idh3a	isocitrate dehydrogenase 3 (NAD+) alpha	1.8
1429294_at	NM_027182	Trip13	thyroid hormone receptor interactor 13	1.8
1451764_at	NM_028584	Marveld3	MARVEL (membrane-associating) domain containing 3	1.8
1434200_at	AV270842	BC010981	cDNA sequence BC010981	1.8
1419700_a_at	NM_001163577	Prom1	prominin 1	1.8
1434094_at	NM_172383	Tmem125	transmembrane protein 125	1.8
1428834_at	NM_176933	Dusp4	dual specificity phosphatase 4	1.8
1418527_a_at	NM_001080387	Srsf10	serine/arginine-rich splicing factor 10	1.79
1421835_at	NM_001198635	Mtap7	microtubule-associated protein 7	1.79
1416410_at	NM_008776	Pafah1b3	platelet-activating factor acetylhydrolase, isoform 1b, subunit 3	1.79
1430483_a_at	NM_024246	Tmem79	transmembrane protein 79	1.79
1452493_s_at	NM_010460	Hoxb7 /// Hoxb8	homeobox B7 /// homeobox B8	1.78
1426415_a_at	NM_009546	Trim25	tripartite motif-containing 25	1.78
1419493_a_at	NM_001025261	Tpd52	tumor protein D52	1.78
1423686_a_at	NM_001170911	Prr13	proline rich 13	1.78
1418208_at	NM_011040	Pax8	paired box gene 8	1.78
1448865_at	NM_010476	Hsd17b7	hydroxysteroid (17-beta) dehydrogenase 7	1.78
1431692_a_at	NM_001161844	Cblc	Casitas B-lineage lymphoma c	1.78
1416667_at	NM_007898	Ebp	phenylalkylamine Ca2+ antagonist (emopamil) binding protein	1.78
1437327_x_at	NM_001163035	Enoph1	enolase-phosphatase 1	1.78
1438196_at	NM_175380	Gpd1l	glycerol-3-phosphate dehydrogenase 1-like	1.78
1426599_a_at	NM_011400	Slc2a1	solute carrier family 2 (facilitated glucose transporter), member 1	1.78
1418520_at	NM_009443	Tgoln1	trans-golgi network protein	1.78
1428593_at	NM_029368	1700029F09Rik	RIKEN cDNA 1700029F09 gene	1.78
1435046_at	BM240223	---		1.77
1426626_at	NM_026816	Gtf2f2	general transcription factor IIF, polypeptide 2	1.77
1455699_at	NM_001024468	Bcat1	branched chain aminotransferase 1, cytosolic	1.77
1435819_at	BB833422	---		1.77
1433505_a_at	NM_001122768	Lrrc8d	leucine rich repeat containing 8D	1.77
1419172_at	NM_010049	Dhfr	dihydrofolate reductase	1.77
1450846_at	NM_025824	Bzw1	basic leucine zipper and W2 domains 1	1.77
1419298_at	NM_173006	Pon3	paraoxonase 3	1.77
1451912_a_at	NM_001164259	Fgfrl1	fibroblast growth factor receptor-like 1	1.76
1418681_at	NM_026247	Alg13	asparagine-linked glycosylation 13 homolog (S. cerevisiae)	1.76
1448844_at	NM_025558	Cyb5b	cytochrome b5 type B	1.76
1450862_at	NM_001122958	Rad54l	RAD54 like (S. cerevisiae)	1.76
1454736_at	NM_172939	Ankrd57	ankyrin repeat domain 57	1.76
1419452_at	NM_001159866	Uchl5	ubiquitin carboxyl-terminal esterase L5	1.76
1424119_at	NM_031869	Prkab1	protein kinase, AMP-activated, beta 1 non-catalytic subunit	1.76
1434889_at	NM_172743	Plekha7	pleckstrin homology domain containing, family A member 7	1.76
1418487_at	NM_023663	Ripk4	receptor-interacting serine-threonine kinase 4	1.76
1452139_at	NM_145832	Slc35c1	solute carrier family 35, member C1	1.76
1460427_a_at	NM_001048175	Adam28	a disintegrin and metallopeptidase domain 28	1.76
1416939_at	NM_026438	Ppa1	pyrophosphatase (inorganic) 1	1.76
1430291_at	NM_177780	Dock5	dedicator of cytokinesis 5	1.76
1454607_s_at	NM_177420	Psat1	phosphoserine aminotransferase 1	1.75
1416735_at	NM_019734	Asah1	N-acylsphingosine amidohydrolase 1	1.75
1452016_at	NM_009663	Alox5ap	arachidonate 5-lipoxygenase activating protein	1.75
1420554_a_at	NM_133223	Rac3	RAS-related C3 botulinum substrate 3	1.75
1449708_s_at	NM_007691	Chek1	checkpoint kinase 1 homolog (S. pombe)	1.75
1416229_at	NM_019437	Rfk	riboflavin kinase	1.75
1426653_at	NM_008563	Mcm3	minichromosome maintenance deficient 3 (S. cerevisiae)	1.75
1455144_s_at	NM_001099288	AU040829	expressed sequence AU040829	1.75
1429863_at	NM_028894	Lonrf3	LON peptidase N-terminal domain and ring finger 3	1.75
1449705_x_at	NM_008563	Mcm3	minichromosome maintenance deficient 3 (S. cerevisiae)	1.75
1452067_at	NM_001163687	Naaa	N-acylethanolamine acid amidase	1.75
1455995_at	NM_001033258	D10Bwg1379e	DNA segment, Chr 10, Brigham & Women's Genetics 1379 expressed	1.75
1438968_x_at	NM_001082548	Spint2	serine protease inhibitor, Kunitz type 2	1.75
1416489_at	NM_025951	Pi4k2b	phosphatidylinositol 4-kinase type 2 beta	1.74
1436735_at	NM_178925	Nsun3	NOL1/NOP2/Sun domain family member 3	1.74
1436302_at	NM_029736	Slc10a7	solute carrier family 10 (sodium/bile acid cotransporter family), member 7	1.74
1417434_at	NM_001145820	Gpd2	glycerol phosphate dehydrogenase 2, mitochondrial	1.74
1452246_at	NM_017375	Ostf1	osteoclast stimulating factor 1	1.74
1425860_x_at	NM_001037841	Cklf	chemokine-like factor	1.74
1424118_a_at	NM_025565	Spc25	SPC25, NDC80 kinetochore complex component, homolog (S. cerevisiae)	1.74
1434015_at	NM_001177627	Slc2a6	solute carrier family 2 (facilitated glucose transporter), member 6	1.73
1434666_at	NM_029508	Pcgf5	polycomb group ring finger 5	1.73
1427798_x_at	BF580235	---		1.73
1417473_a_at	NM_026494	Ppcs	phosphopantothenoylcysteine synthetase	1.73
1452754_at	NM_029720	Creld2	cysteine-rich with EGF-like domains 2	1.73
1451660_a_at	NM_008269	Hoxb6	homeobox B6	1.73
1448777_at	NM_008564	Mcm2	minichromosome maintenance deficient 2 mitotin (S. cerevisiae)	1.73
1425193_at	NM_023220	2010106G01Rik	RIKEN cDNA 2010106G01 gene	1.73
1427077_a_at	NM_001035854	Ap2b1	adaptor-related protein complex 2, beta 1 subunit	1.72
1437694_at	NM_001164624	Zfp809	Zinc finger protein 809	1.72
1423122_at	NM_027106	Avpi1	arginine vasopressin-induced 1	1.72
1424156_at	NM_001139516	Rbl1	retinoblastoma-like 1 (p107)	1.72
1430295_at	NM_010303	Gna13	guanine nucleotide binding protein, alpha 13	1.72
1450947_at	NM_025572	2610528J11Rik	RIKEN cDNA 2610528J11 gene	1.72
1419350_at	NM_001167991	Hook2	hook homolog 2 (Drosophila)	1.72
1448904_at	NM_138587	Fam3c	family with sequence similarity 3, member C	1.72
1416706_at	NM_025683	Rpe	ribulose-5-phosphate-3-epimerase	1.72
1438445_at	NM_028175	Lrrc8e	leucine rich repeat containing 8 family, member E	1.72
1428307_at	NM_028031	Zdhhc13	zinc finger, DHHC domain containing 13	1.72
1419024_at	NM_011200	Ptp4a1	protein tyrosine phosphatase 4a1	1.72
1430135_at	NM_010062	Dnase2a	deoxyribonuclease II alpha	1.71
1416896_at	NM_009097	Rps6ka1	ribosomal protein S6 kinase polypeptide 1	1.71
1460224_at	NM_026386	Snx2	sorting nexin 2	1.71
1417346_at	NM_023258	Pycard	PYD and CARD domain containing	1.71
1448013_at	NM_183225	Usp24	ubiquitin specific peptidase 24	1.71
1435951_at	NM_028736	Grip1	glutamate receptor interacting protein 1	1.71
1415945_at	NM_008566	Mcm5	minichromosome maintenance deficient 5, cell division cycle 46 (S. cerevisiae)	1.71
1429261_at	NM_029384	2210411K11Rik	RIKEN cDNA 2210411K11 gene	1.71
1416208_at	NM_001038589	Usp14	ubiquitin specific peptidase 14	1.71
1416689_at	NM_011656	Tuft1	tuftelin 1	1.7
1419270_a_at	NM_001159646	Dut	deoxyuridine triphosphatase	1.7
1422445_at	NM_008397	Itga6	integrin alpha 6	1.7
1450735_at	NM_025443	Pno1	partner of NOB1 homolog (S. cerevisiae)	1.7
1420868_s_at	NM_019770	Tmed2	transmembrane emp24 domain trafficking protein 2	1.7
1435807_at	NM_009861	Cdc42	cell division cycle 42 homolog (S. cerevisiae)	1.7
1422629_s_at	NM_001077595	Shroom3	shroom family member 3	1.7
1448689_at	NM_025846	Rras2	related RAS viral (r-ras) oncogene homolog 2	1.7
1426634_at	NM_145551	Slc5a9	solute carrier family 5 (sodium/glucose cotransporter), member 9	1.7
1426473_at	NM_134081	Dnajc9	DnaJ (Hsp40) homolog, subfamily C, member 9	1.7
1426744_at	NM_033218	Srebf2	sterol regulatory element binding factor 2	1.7
1448232_x_at	NM_009448	Gm5620 /// Gm6682 /// Tuba1a /// Tuba1b /// Tuba1c	predicted gene 5620 /// predicted gene 6682 /// tubulin, alpha 1A /// tubulin, alpha 1B /// tubulin, alpha 1C	1.69
1424698_s_at	NM_145523	Gca	grancalcin	1.69
1454963_at	NM_178668	Pde12	phosphodiesterase 12	1.69
1418983_at	NM_001005784	Inadl	InaD-like (Drosophila)	1.69
1423040_at	NM_025824	Bzw1	basic leucine zipper and W2 domains 1	1.69
1452902_at	NM_183286	Dhrs13	dehydrogenase/reductase (SDR family) member 13	1.69
1427147_at	NM_199467	F730047E07Rik	RIKEN cDNA F730047E07 gene	1.69
1449369_at	NM_015775	Tmprss2	transmembrane protease, serine 2	1.69
1428132_at	NM_001038708	Cdc42se1	CDC42 small effector 1	1.69
1452734_at	NM_001083938	Rnaset2a /// Rnaset2b	ribonuclease T2A /// ribonuclease T2B	1.69
1420831_at	NM_001024945	Qsox1	quiescin Q6 sulfhydryl oxidase 1	1.69
1424144_at	NM_026014	Cdt1	chromatin licensing and DNA replication factor 1	1.68
1455726_at	NM_001033236	Gm71	predicted gene 71	1.68
1423877_at	NM_028083	Chaf1b	chromatin assembly factor 1, subunit B (p60)	1.68
1426649_at	NM_021436	Tmeff1	transmembrane protein with EGF-like and two follistatin-like domains 1	1.68
1451374_x_at	NM_001037841	Cklf	chemokine-like factor	1.68
1438761_a_at	NM_013614	Odc1	ornithine decarboxylase, structural 1	1.68
1451318_a_at	NM_001111096	Lyn	Yamaguchi sarcoma viral (v-yes-1) oncogene homolog	1.68
1419239_at	NM_011760	Zfp54	zinc finger protein 54	1.68
1439830_at	NM_008580	Map3k5	mitogen-activated protein kinase kinase kinase 5	1.68
1433398_at	NM_015759	Fgd3	FYVE, RhoGEF and PH domain containing 3	1.67
1450745_at	NM_052993	C1galt1	core 1 synthase, glycoprotein-N-acetylgalactosamine 3-beta-galactosyltransferase, 1	1.67
1425104_at	NM_001142731	Kctd1	potassium channel tetramerisation domain containing 1	1.67
1449414_at	NM_013843	Zfp53	zinc finger protein 53	1.67
1427567_a_at	NM_022314	Tpm3	tropomyosin 3, gamma	1.67
1431028_a_at	NM_001114339	Pank1	pantothenate kinase 1	1.67
1417405_at	NM_021547	Stard3	START domain containing 3	1.67
1429832_at	NM_001110129	Ppih	peptidyl prolyl isomerase H	1.67
1451346_at	NM_024433	Mtap	methylthioadenosine phosphorylase	1.67
1453030_at	NM_001100451	Msl2	male-specific lethal 2 homolog (Drosophila)	1.67
1425107_a_at	NM_001113386	Lifr	leukemia inhibitory factor receptor	1.67
1451828_a_at	NM_001033600	Acsl4	acyl-CoA synthetase long-chain family member 4	1.67
1422483_a_at	NM_007808	Cycs	cytochrome c, somatic	1.66
1449186_at	NM_026121	Bag4	BCL2-associated athanogene 4	1.66
1418988_at	NM_001161825	Pex7	peroxisomal biogenesis factor 7	1.66
1418432_at	NM_133781	Cab39	calcium binding protein 39	1.66
1421013_at	NM_019640	Pitpnb	phosphatidylinositol transfer protein, beta	1.66
1456008_at	NM_028175	Lrrc8e	leucine rich repeat containing 8 family, member E	1.66
1432180_at	NM_001039507	Lipe	lipase, hormone sensitive	1.66
1425470_at	BC003855	---		1.66
1425568_a_at	NM_028975	Tmem33	transmembrane protein 33	1.66
1425837_a_at	NM_009834	Ccrn4l	CCR4 carbon catabolite repression 4-like (S. cerevisiae)	1.66
1453726_s_at	NM_001040396	2810407C02Rik	RIKEN cDNA 2810407C02 gene	1.66
1435076_at	NM_027773	Fam57a	family with sequence similarity 57, member A	1.66
1432188_s_at	NM_145706	Nup43	nucleoporin 43	1.66
1417648_s_at	NM_024225	Snx5	sorting nexin 5	1.66
1452678_a_at	NM_172404	Ccbl1	cysteine conjugate-beta lyase 1	1.65
1433506_at	NM_001122768	Lrrc8d	leucine rich repeat containing 8D	1.65
1456861_at	NR_028589	Gm14005	predicted gene 14005	1.65
1421052_a_at	NM_009214	Sms	spermine synthase	1.65
1448354_at	NM_008062	G6pdx	glucose-6-phosphate dehydrogenase X-linked	1.65
1423357_at	NM_026010	Lipt2	lipoyl(octanoyl) transferase 2 (putative)	1.65
1448794_s_at	NM_009584	Dnajc2	DnaJ (Hsp40) homolog, subfamily C, member 2	1.65
1438712_at	NM_001093754	Dennd2d	DENN/MADD domain containing 2D	1.65
1429158_at	NM_175127	Fbxo28	F-box protein 28	1.65
1421102_a_at	NM_009498	Vamp3	vesicle-associated membrane protein 3	1.65
1439275_s_at	BG069453	9530010C24Rik	RIKEN cDNA 9530010C24 gene	1.65
1428323_at	NM_001145820	Gpd2	glycerol phosphate dehydrogenase 2, mitochondrial	1.65
1424991_s_at	NM_021288	Tyms /// Tyms-ps	thymidylate synthase /// thymidylate synthase, pseudogene	1.65
1438337_x_at	NM_177162	9930032O22Rik	RIKEN cDNA 9930032O22 gene	1.65
1436541_at	NM_001168218	2310008H09Rik	RIKEN cDNA 2310008H09 gene	1.65
1458599_at	BB009155	---		1.65
1419057_at	NM_019810	Slc5a1	solute carrier family 5 (sodium/glucose cotransporter), member 1	1.64
1436502_at	NM_001005863	Mtus1	mitochondrial tumor suppressor 1	1.64
1448922_at	NM_024438	Dusp19	dual specificity phosphatase 19	1.64
1460619_at	NM_172499	Mfsd9	major facilitator superfamily domain containing 9	1.64
1415878_at	NM_009103	Rrm1	ribonucleotide reductase M1	1.64
1424030_at	NM_001161406	Grhl1	grainyhead-like 1 (Drosophila)	1.64
1415823_at	NM_009128	Scd2	stearoyl-Coenzyme A desaturase 2	1.64
1428061_at	NM_026115	Hat1	histone aminotransferase 1	1.64
1449300_at	NM_001163332	Cttnbp2nl	CTTNBP2 N-terminal like	1.64
1439214_a_at	NM_007466	Api5	apoptosis inhibitor 5	1.64
1452214_at	NM_001039090	Skil	SKI-like	1.64
1452203_at	NM_028696	Obfc2a	oligonucleotide/oligosaccharide-binding fold containing 2A	1.64
1429418_at	NM_001122989	Cdc14b	CDC14 cell division cycle 14 homolog B (S. cerevisiae)	1.64
1440227_at	NM_017391	Slc5a3	solute carrier family 5 (inositol transporters), member 3	1.64
1440200_at	NM_021416	Fam184b	family with sequence similarity 184, member B	1.63
1429321_at	NM_001033135	Rnf149	ring finger protein 149	1.63
1448317_at	NM_025480	Tmem128	transmembrane protein 128	1.63
1417114_at	NM_011818	Gmcl1	germ cell-less homolog 1 (Drosophila)	1.63
1431087_at	NM_026282	Spc24	SPC24, NDC80 kinetochore complex component, homolog (S. cerevisiae)	1.63
1419820_at	NM_153179	Pkhd1	polycystic kidney and hepatic disease 1	1.63
1437198_at	NM_010716	Lig3	ligase III, DNA, ATP-dependent	1.63
1418984_at	NM_001005784	Inadl	InaD-like (Drosophila)	1.63
1429533_at	NM_029673	Immt	inner membrane protein, mitochondrial	1.63
1416449_x_at	NM_011503	Stxbp2	syntaxin binding protein 2	1.63
1421089_a_at	NM_028228	Pinx1	PIN2/TERF1 interacting, telomerase inhibitor 1	1.63
1415828_a_at	NM_030685	Serp1	stress-associated endoplasmic reticulum protein 1	1.63
1438095_x_at	NM_153570	Noc4l	Nucleolar complex associated 4 homolog (S. cerevisiae)	1.62
1428378_at	NM_028421	Zc3hav1	zinc finger CCCH type, antiviral 1	1.62
1430053_a_at	NM_025942	Ola1	Obg-like ATPase 1	1.62
1425503_at	NM_008105	Gcnt2	glucosaminyl (N-acetyl) transferase 2, I-branching enzyme	1.62
1426612_at	NM_025372	Tipin	timeless interacting protein	1.62
1431802_a_at	NM_027652	Ept1	ethanolaminephosphotransferase 1 (CDP-ethanolamine-specific)	1.62
1424047_at	NM_172733	Dera	2-deoxyribose-5-phosphate aldolase homolog (C. elegans)	1.62
1424383_at	NM_145402	Tmem51	transmembrane protein 51	1.62
1448659_at	NM_007611	Casp7	caspase 7	1.62
1457404_at	NM_001159394	Nfkbiz	Nuclear factor of kappa light polypeptide gene enhancer in B-cells inhibitor, zeta	1.62
1451064_a_at	NM_177420	Psat1	phosphoserine aminotransferase 1	1.62
1453365_at	NM_001038621	Rabgap1l	RAB GTPase activating protein 1-like	1.62
1450860_at	NM_024434	Lap3	leucine aminopeptidase 3	1.62
1416028_a_at	NM_008258	Hn1	hematological and neurological expressed sequence 1	1.62
1424202_at	NM_001039088	Seh1l	SEH1-like (S. cerevisiae	1.62
1424809_at	NM_177638	Crb3	crumbs homolog 3 (Drosophila)	1.62
1449107_at	NM_027722	Nudt4	nudix (nucleoside diphosphate linked moiety X)-type motif 4	1.62
1431101_a_at	NM_175283	Srd5a1	steroid 5 alpha-reductase 1	1.61
1425058_at	NM_153063	Zfp472	zinc finger protein 472	1.61
1428151_x_at	NM_172404	Ccbl1	cysteine conjugate-beta lyase 1	1.61
1448591_at	NM_021281	Ctss	cathepsin S	1.61
1442465_s_at	NM_009261	Strbp	spermatid perinuclear RNA binding protein	1.61
1418685_at	NM_001177845	Tirap	toll-interleukin 1 receptor (TIR) domain-containing adaptor protein	1.61
1452273_at	NM_001168253	Fam83h	family with sequence similarity 83, member H	1.61
1454006_a_at	NM_178648	Ubxn8	UBX domain protein 8	1.61
1450387_s_at	NM_001177602	Ak4	adenylate kinase 4	1.61
1426062_a_at	NM_007611	Casp7	caspase 7	1.61
1430148_at	NM_011226	Rab19	RAB19, member RAS oncogene family	1.61
1418371_at	NM_001168471	Dynll2	dynein light chain LC8-type 2	1.61
1456012_x_at	NM_001083938	Rnaset2a /// Rnaset2b	ribonuclease T2A /// ribonuclease T2B	1.61
1423642_at	NM_146116	Tubb2c	tubulin, beta 2C	1.61
1418102_at	NM_008235	Hes1	hairy and enhancer of split 1 (Drosophila)	1.61
1416230_at	NM_019437	Rfk	riboflavin kinase	1.61
1428736_at	NM_026240	Gramd3	GRAM domain containing 3	1.61
1417162_at	NM_027154	Tmbim1	transmembrane BAX inhibitor motif containing 1	1.61
1433599_at	NM_013815	Baz1a	bromodomain adjacent to zinc finger domain 1A	1.61
1416258_at	NM_009387	Tk1	thymidine kinase 1	1.6
1426737_at	NM_001130008	Gspt1	G1 to S phase transition 1	1.6
1455851_at	NM_007555	Bmp5	bone morphogenetic protein 5	1.6
1430139_at	NM_008234	Hells	helicase, lymphoid specific	1.6
1429648_at	NM_144902	Slc35a3	solute carrier family 35 (UDP-N-acetylglucosamine (UDP-GlcNAc) transporter), member 3	1.6
1434882_at	NM_026002	Mtdh	metadherin	1.6
1416705_at	NM_025683	Rpe	ribulose-5-phosphate-3-epimerase	1.6
1419730_at	NM_001171000	Ahcyl2	S-adenosylhomocysteine hydrolase-like 2	1.6
1422917_at	NM_023580	Epha1	Eph receptor A1	1.6
1426934_at	NM_001163592	Nhsl1	NHS-like 1	1.6
1416251_at	NM_008567	Mcm6	minichromosome maintenance deficient 6 (MIS5 homolog, S. pombe) (S. cerevisiae)	1.6
1451508_at	NM_001040399	Larp1b	La ribonucleoprotein domain family, member 1B	1.6
1426601_at	NM_153062	Slc37a1	solute carrier family 37 (glycerol-3-phosphate transporter), member 1	1.6
1416235_at	NM_133807	Lrrc59	leucine rich repeat containing 59	1.6
1434062_at	NM_001038621	Rabgap1l	RAB GTPase activating protein 1-like	1.6
1424127_at	NM_010165	Eya2	eyes absent 2 homolog (Drosophila)	1.59
1416214_at	NM_008565	Mcm4	minichromosome maintenance deficient 4 homolog (S. cerevisiae)	1.59
1437709_x_at	NM_145607	Ttc13	tetratricopeptide repeat domain 13	1.59
1427844_a_at	NM_009883	Cebpb	CCAAT/enhancer binding protein (C/EBP), beta	1.59
1433839_at	NM_153591	Nars2	asparaginyl-tRNA synthetase 2 (mitochondrial)(putative)	1.59
1453149_at	NM_172402	Slc25a32	solute carrier family 25, member 32	1.59
1421065_at	NM_001048177	Jak2	Janus kinase 2	1.59
1417507_at	NM_007805	Cyb561	cytochrome b-561	1.59
1440299_at	NM_173386	E330016A19Rik	RIKEN cDNA E330016A19 gene	1.59
1424065_at	NM_138677	Edem1	ER degradation enhancer, mannosidase alpha-like 1	1.59
1428827_at	NM_001081102	Whsc1	Wolf-Hirschhorn syndrome candidate 1 (human)	1.59
1417647_at	NM_024225	Snx5	sorting nexin 5	1.59
1454197_a_at	NM_023731	Ccdc86	coiled-coil domain containing 86	1.59
1436946_s_at	NM_010318	Gm3150 /// Gng5	predicted gene 3150 /// guanine nucleotide binding protein (G protein), gamma 5	1.59
1452608_at	NM_019660	Mycbp	c-myc binding protein	1.59
1455115_a_at	NM_177638	Crb3	crumbs homolog 3 (Drosophila)	1.59
1419943_s_at	NM_172301	Ccnb1	cyclin B1	1.59
1440797_at	BB023120	Dlx6os2	Dlx6 opposite strand transcript 2	1.59
1428082_at	NM_027976	Acsl5	acyl-CoA synthetase long-chain family member 5	1.59
1460191_at	NM_019661	Ykt6	YKT6 homolog (S. Cerevisiae)	1.59
1423174_a_at	NM_021409	Pard6b	par-6 (partitioning defective 6) homolog beta (C. elegans)	1.59
1433891_at	NM_172671	Lgr4	leucine-rich repeat-containing G protein-coupled receptor 4	1.58
1426572_at	NM_145494	LOC100505264 /// Me2	NAD-dependent malic enzyme, mitochondrial-like /// malic enzyme 2, NAD(+)-dependent, mitochondrial	1.58
1421784_a_at	NM_007910	Efna4	ephrin A4	1.58
1417764_at	NM_025965	Ssr1	signal sequence receptor, alpha	1.58
1433921_s_at	NM_001047433	Dph3	DPH3 homolog (KTI11, S. cerevisiae)	1.58
1455102_at	NM_001024526	Larp4	La ribonucleoprotein domain family, member 4	1.58
1425603_at	NM_001098271	Tmem176a	transmembrane protein 176A	1.58
1455504_a_at	NM_018810	Mkrn1	makorin, ring finger protein, 1	1.58
1430221_at	NM_027834	9130008F23Rik	RIKEN cDNA 9130008F23 gene	1.58
1419968_at	NM_001077354	C77370	expressed sequence C77370	1.58
1428671_at	NM_028179	2200002D01Rik	RIKEN cDNA 2200002D01 gene	1.58
1441811_x_at	NM_001098271	Tmem176a	transmembrane protein 176A	1.58
1429087_at	NM_001013577	1110054O05Rik	RIKEN cDNA 1110054O05 gene	1.58
1448938_at	NM_026632	Rpa3	replication protein A3	1.58
1435114_at	NM_172598	Wdhd1	WD repeat and HMG-box DNA binding protein 1	1.58
1423088_at	NM_016963	Tmod3	tropomodulin 3	1.58
1417947_at	NM_011045	Pcna	proliferating cell nuclear antigen	1.58
1427938_at	NM_019660	Mycbp	c-myc binding protein	1.58
1423766_at	NM_026550	Pak1ip1	PAK1 interacting protein 1	1.58
1424866_at	NM_173754	Usp43	ubiquitin specific peptidase 43	1.57
1426411_a_at	NM_009261	Strbp	spermatid perinuclear RNA binding protein	1.57
1454161_s_at	NM_021446	0610007P14Rik	RIKEN cDNA 0610007P14 gene	1.57
1431339_a_at	NM_025994	Efhd2	EF hand domain containing 2	1.57
1420403_at	NM_001036684	Atp2b2	ATPase, Ca++ transporting, plasma membrane 2	1.57
1422303_a_at	NM_009400	Tnfrsf18	tumor necrosis factor receptor superfamily, member 18	1.57
1432187_at	NM_145706	Nup43	nucleoporin 43	1.57
1425279_at	NM_001163794	Pdik1l	PDLIM1 interacting kinase 1 like	1.57
1426893_at	NM_153560	Fam102a	family with sequence similarity 102, member A	1.57
1437772_s_at	NM_024243	Fuca1	fucosidase, alpha-L- 1, tissue	1.57
1429284_at	NM_178061	Mobkl2b	MOB1, Mps One Binder kinase activator-like 2B (yeast)	1.57
1452226_at	NM_173867	Rcc2	regulator of chromosome condensation 2	1.57
1422707_at	NM_001146200	Pik3cg	phosphoinositide-3-kinase, catalytic, gamma polypeptide	1.57
1422327_s_at	NM_008062	G6pd2 /// G6pdx	glucose-6-phosphate dehydrogenase 2 /// glucose-6-phosphate dehydrogenase X-linked	1.57
1428794_at	NM_001029936	Specc1	sperm antigen with calponin homology and coiled-coil domains 1	1.57
1460623_at	NM_018773	Skap2	src family associated phosphoprotein 2	1.57
1423372_at	NM_025882	Pole4	polymerase (DNA-directed), epsilon 4 (p12 subunit)	1.57
1426600_at	NM_011400	Slc2a1	solute carrier family 2 (facilitated glucose transporter), member 1	1.57
1416346_at	NM_013898	Timm8a1	translocase of inner mitochondrial membrane 8 homolog a1 (yeast)	1.57
1452008_at	NM_027238	Ttc39b	tetratricopeptide repeat domain 39B	1.57
1452009_at	NM_027238	Ttc39b	tetratricopeptide repeat domain 39B	1.57
1424324_at	NM_001081222	Esco1	establishment of cohesion 1 homolog 1 (S. cerevisiae)	1.56
1427539_a_at	NM_025635	Zwint	ZW10 interactor	1.56
1458440_at	NM_001029936	Specc1	sperm antigen with calponin homology and coiled-coil domains 1	1.56
1423524_at	NM_025979	Mastl	microtubule associated serine/threonine kinase-like	1.56
1440883_at	NM_001080548	Usp6nl	USP6 N-terminal like	1.56
1420088_at	NM_010907	Nfkbia	nuclear factor of kappa light polypeptide gene enhancer in B-cells inhibitor, alpha	1.56
1421491_a_at	NM_029478	Tmem49	transmembrane protein 49	1.56
1417990_at	NM_028104	Ppp1r14d	protein phosphatase 1, regulatory (inhibitor) subunit 14D	1.56
1449271_a_at	NM_019487	Hebp2	heme binding protein 2	1.56
1446720_at	AW547545	---		1.56
1436947_a_at	NM_016792	Txnl1	thioredoxin-like 1	1.56
1419486_at	NM_008592	Foxc1	forkhead box C1	1.56
1437348_at	NM_175127	Fbxo28	F-box protein 28	1.55
1426894_s_at	NM_153560	Fam102a	family with sequence similarity 102, member A	1.55
1418387_at	NM_023773	Mphosph8	M-phase phosphoprotein 8	1.55
1433938_at	NM_173378	Trp53bp2	transformation related protein 53 binding protein 2	1.55
1416480_a_at	NM_001112668	Gm9790 /// Higd1a	predicted gene 9790 /// HIG1 domain family, member 1A	1.55
1416132_at	NM_133766	Efr3a	EFR3 homolog A (S. cerevisiae)	1.55
1435571_at	NM_001093749	Mpzl3	myelin protein zero-like 3	1.55
1453067_at	NM_027263	Apitd1	apoptosis-inducing, TAF9-like domain 1	1.55
1433696_at	NM_198937	Hn1l	hematological and neurological expressed 1-like	1.55
1417599_at	NM_133983	Cd276	CD276 antigen	1.55
1426986_at	NM_176836	Fam76b	family with sequence similarity 76, member B	1.55
1434016_at	NM_199143	Znrf2	zinc and ring finger 2	1.55
1417457_at	NM_025415	Cks2	CDC28 protein kinase regulatory subunit 2	1.55
1426395_s_at	NM_144545	Eif3j	eukaryotic translation initiation factor 3, subunit J	1.55
1428069_at	NM_025866	Cdca7	cell division cycle associated 7	1.55
1453332_at	NM_001093759	2410002O22Rik	RIKEN cDNA 2410002O22 gene	1.55
1416226_at	NM_023142	Arpc1b	actin related protein 2/3 complex, subunit 1B	1.55
1422508_at	NM_007508	Atp6v1a	ATPase, H+ transporting, lysosomal V1 subunit A	1.55
1415684_at	NM_053069	Atg5	autophagy-related 5 (yeast)	1.55
1440676_at	NM_173425	Fam124b	family with sequence similarity 124, member B	1.55
1419737_a_at	NM_001136069	Ldha	lactate dehydrogenase A	1.55
1451345_at	NM_024433	Mtap	methylthioadenosine phosphorylase	1.55
1430134_a_at	NM_198246	Yars2	tyrosyl-tRNA synthetase 2 (mitochondrial)	1.55
1419819_s_at	NM_153055	Sec63	SEC63-like (S. cerevisiae)	1.55
1417192_at	NM_138599	Tomm70a	translocase of outer mitochondrial membrane 70 homolog A (yeast)	1.55
1424222_s_at	NM_009011	Rad23b	RAD23b homolog (S. cerevisiae)	1.54
1417293_at	NM_015818	Hs6st1	heparan sulfate 6-O-sulfotransferase 1	1.54
1420707_a_at	NM_011634	Traip	TRAF-interacting protein	1.54
1423985_at	NM_010318	Gng5	guanine nucleotide binding protein (G protein), gamma 5	1.54
1424579_at	NM_144902	Slc35a3	solute carrier family 35 (UDP-N-acetylglucosamine (UDP-GlcNAc) transporter), member 3	1.54
1437632_at	NM_001048208	Med14	mediator complex subunit 14	1.54
1440050_at	NM_001042593	Hbs1l	Hbs1-like (S. cerevisiae)	1.54
1425844_a_at	NM_011884	Rngtt	RNA guanylyltransferase and 5'-phosphatase	1.54
1417514_at	NM_138744	Ssx2ip	synovial sarcoma, X breakpoint 2 interacting protein	1.54
1458218_s_at	NM_001122759	Pde7a	phosphodiesterase 7A	1.54
1423519_at	NM_133722	Fam108c	family with sequence similarity 108, member C	1.54
1424343_a_at	NM_010120	Eif1a	eukaryotic translation initiation factor 1A	1.54
1440205_at	NM_026021	Zmynd19	zinc finger, MYND domain containing 19	1.54
1416942_at	NM_030711	Erap1	endoplasmic reticulum aminopeptidase 1	1.54
1423461_a_at	NM_011908	Ubl3	ubiquitin-like 3	1.54
1423938_at	NM_145438	Llgl2	lethal giant larvae homolog 2 (Drosophila)	1.54
1417787_at	NM_015789	Dkkl1	dickkopf-like 1	1.53
1419163_s_at	NM_008929	Dnajc3	DnaJ (Hsp40) homolog, subfamily C, member 3	1.53
1424502_at	NM_146050	Oit1	oncoprotein induced transcript 1	1.53
1430289_a_at	NM_027432	Wdr77	WD repeat domain 77	1.53
1422443_at	NM_133216	Xpnpep1	X-prolyl aminopeptidase (aminopeptidase P) 1, soluble	1.53
1431176_at	NM_025519	Chmp4c	chromatin modifying protein 4C	1.53
1448126_at	NM_019643	Fam60a	family with sequence similarity 60, member A	1.53
1444508_s_at	NM_001162485	Arrdc1	arrestin domain containing 1	1.53
1450113_at	NM_019579	Mpp5	membrane protein, palmitoylated 5 (MAGUK p55 subfamily member 5)	1.53
1427094_at	NM_011133	Pole2	polymerase (DNA directed), epsilon 2 (p59 subunit)	1.53
1435140_at	NM_031156	Ide	insulin degrading enzyme	1.53
1449252_at	NM_027828	Fam110c	family with sequence similarity 110, member C	1.53
1431506_s_at	NM_001110129	Ppih	peptidyl prolyl isomerase H	1.53
1448564_at	NM_011870	Cib1	calcium and integrin binding 1 (calmyrin)	1.53
1448213_at	NM_010730	Anxa1	annexin A1	1.53
1428400_at	NM_026955	2200002K05Rik	RIKEN cDNA 2200002K05 gene	1.53
1424981_at	NM_029447	Nln	neurolysin (metallopeptidase M3 family)	1.52
1436922_at	NM_001081406	Ppil5	peptidylprolyl isomerase (cyclophilin) like 5	1.52
1423924_s_at	NM_145928	Tspan14	tetraspanin 14	1.52
1428775_at	NM_025373	1110008L16Rik	RIKEN cDNA 1110008L16 gene	1.52
1441629_at	BB451601	---		1.52
1435815_at	NM_001018087	Ldoc1	leucine zipper, down-regulated in cancer 1	1.52
1418816_at	NM_024190	Chmp1b	chromatin modifying protein 1B	1.52
1424389_at	NM_170591	Nupl1	nucleoporin like 1	1.52
1416893_at	NM_025626	Fam107b	family with sequence similarity 107, member B	1.52
1423501_at	NM_001146176	Max	Max protein	1.52
1437553_at	NM_001166457	Brcc3	BRCA1/BRCA2-containing complex, subunit 3	1.52
1424378_at	NM_145554	Ldlrap1	low density lipoprotein receptor adaptor protein 1	1.52
1458823_at	BG071205	---		1.52
1423322_at	NM_011699	Lin7c	lin-7 homolog C (C. elegans)	1.52
1448441_at	NM_016904	Cks1b	CDC28 protein kinase 1b	1.52
1430515_s_at	NM_026276	Aasdhppt	aminoadipate-semialdehyde dehydrogenase-phosphopantetheinyl transferase	1.52
1448722_s_at	NM_026494	Ppcs	phosphopantothenoylcysteine synthetase	1.52
1416128_at	NM_009448	Gm5620 /// Gm6682 /// Tuba1a /// Tuba1b /// Tuba1c	predicted gene 5620 /// predicted gene 6682 /// tubulin, alpha 1A /// tubulin, alpha 1B /// tubulin, alpha 1C	1.52
1452120_at	NM_027643	Naa40	N(alpha)-acetyltransferase 40, NatD catalytic subunit, homolog (S. cerevisiae)	1.52
1436508_at	NM_175403	Mlec	malectin	1.51
1437013_x_at	NM_033617	Atp6v0b	ATPase, H+ transporting, lysosomal V0 subunit B	1.51
1421271_at	NM_021506	Sh3rf1	SH3 domain containing ring finger 1	1.51
1449211_at	NM_011794	Bpnt1 /// LOC100504952	bisphosphate 3'-nucleotidase 1 /// hypothetical LOC100504952	1.51
1428275_at	NM_001081119	Abhd13	abhydrolase domain containing 13	1.51
1428481_s_at	NM_026560	Cdca8	cell division cycle associated 8	1.51
1453782_at	NM_001164441	Ankrd33b	ankyrin repeat domain 33B	1.51
1450845_a_at	NM_025824	Bzw1	basic leucine zipper and W2 domains 1	1.51
1434079_s_at	NM_008564	Mcm2	minichromosome maintenance deficient 2 mitotin (S. cerevisiae)	1.51
1423848_at	NM_026758	Mphosph6	M phase phosphoprotein 6	1.51
1418727_at	NM_133227	Nup155	nucleoporin 155	1.51
1439802_at	NM_001038635	Stk35	serine/threonine kinase 35	1.51
1453202_at	NM_173386	E330016A19Rik	RIKEN cDNA E330016A19 gene	1.51
1428544_at	NM_001081394	0610007L01Rik	RIKEN cDNA 0610007L01 gene	1.51
1421322_a_at	NM_001159417	Irf9	interferon regulatory factor 9	1.51
1453052_at	NM_001163747	Tmem192	transmembrane protein 192	1.51
1422484_at	NM_007808	Cycs	cytochrome c, somatic	1.51
1449004_at	NM_023331	Mrpl46	mitochondrial ribosomal protein L46	1.51
1417952_at	NM_010008	Cyp2j6	cytochrome P450, family 2, subfamily j, polypeptide 6	1.51
1419322_at	NM_053072	Fgd6	FYVE, RhoGEF and PH domain containing 6	1.51
1418079_at	NM_011192	Psme3	proteaseome (prosome, macropain) 28 subunit, 3	1.51
1417773_at	NM_053179	Nans	N-acetylneuraminic acid synthase (sialic acid synthase)	1.5
1436008_at	NM_001025261	Tpd52	tumor protein D52	1.5
1450082_s_at	NM_023794	Etv5	ets variant gene 5	1.5
1439489_at	NM_181748	Gpr120	G protein-coupled receptor 120	1.5
1425715_at	NM_027163	Il1f8	interleukin 1 family, member 8	1.5
1451477_at	NM_001083918	Gm13139	predicted gene 13139	1.5
1448411_at	NM_011716	Wfs1	Wolfram syndrome 1 homolog (human)	1.5
1452026_a_at	NM_023196	Pla2g12a	phospholipase A2, group XIIA	1.5
1439516_at	AW488471	2610201A13Rik	RIKEN cDNA 2610201A13 gene	1.5
1452730_at	NR_003634	Rps4y2	ribosomal protein S4, Y-linked 2	1.5
1423299_at	NM_016792	Txnl1	thioredoxin-like 1	1.5
1450941_at	NM_001098227	Sdcbp	syndecan binding protein	1.5
1423673_at	NM_177630	Ldoc1l	leucine zipper, down-regulated in cancer 1-like	-1.5
1449110_at	NM_007483	Rhob	ras homolog gene family, member B	-1.5
1424051_at	NM_009932	Col4a2	collagen, type IV, alpha 2	-1.5
1454711_at	NM_001081302	Trio	triple functional domain (PTPRF interacting)	-1.5
1416289_at	NM_011122	Plod1	procollagen-lysine, 2-oxoglutarate 5-dioxygenase 1	-1.5
1417218_at	NM_133746	Calhm2	calcium homeostasis modulator 2	-1.5
1450981_at	NM_007725	Cnn2	calponin 2	-1.5
1436546_at	NM_001163170	Lix1l	Lix1-like	-1.5
1429579_at	BB266893	6330407I18Rik	RIKEN cDNA 6330407I18 gene	-1.5
1452660_s_at	NM_001161800	Klhl7	kelch-like 7 (Drosophila)	-1.5
1459847_x_at	NM_008115	Gfra2	glial cell line derived neurotrophic factor family receptor alpha 2	-1.5
1440355_at	NM_175429	Kctd12b	potassium channel tetramerisation domain containing 12b	-1.5
1421201_a_at	NM_001002272	Tro	trophinin	-1.5
1442735_at	BM941420	---		-1.5
1455235_x_at	NM_008492	Ldhb	lactate dehydrogenase B	-1.5
1459665_s_at	NM_010826	Mrvi1	MRV integration site 1	-1.5
1427191_at	NM_173788	Npr2	natriuretic peptide receptor 2	-1.5
1416863_at	NM_022419	Abhd8	abhydrolase domain containing 8	-1.51
1424726_at	NM_144916	Tmem150a	transmembrane protein 150A	-1.51
1422340_a_at	NM_009610	Actg2	actin, gamma 2, smooth muscle, enteric	-1.51
1415951_at	NM_001163481	Fkbp10	FK506 binding protein 10	-1.51
1453102_at	NM_001172160	Flrt3	fibronectin leucine rich transmembrane protein 3	-1.51
1436768_x_at	NM_001145921	E130112L23Rik	RIKEN cDNA E130112L23 gene	-1.51
1427996_at	NM_153513	BC028528	cDNA sequence BC028528	-1.51
1449851_at	NM_001159367	Per1	period homolog 1 (Drosophila)	-1.51
1432543_a_at	NM_021366	Klf13	Kruppel-like factor 13	-1.51
1451969_s_at	NM_145619	Parp3	poly (ADP-ribose) polymerase family, member 3	-1.51
1417505_s_at	NM_001099348	Gm13305 /// Gm2002 /// Il11ra1 /// Il11ra2	predicted gene 13305 /// predicted gene 2002 /// interleukin 11 receptor, alpha chain 1 /// interleukin 11 receptor, alpha chain 2	-1.51
1438515_at	NM_001130169	Zfp207	zinc finger protein 207	-1.51
1436354_at	NM_028258	Dzip1l	DAZ interacting protein 1-like	-1.51
1439632_at	NM_013531	Gnb4	guanine nucleotide binding protein (G protein), beta 4	-1.51
1448700_at	NM_008059	G0s2	G0/G1 switch gene 2	-1.51
1453251_at	NM_133347	Dhx30	DEAH (Asp-Glu-Ala-His) box polypeptide 30	-1.51
1436043_at	NM_009135	Scn7a	sodium channel, voltage-gated, type VII, alpha	-1.51
1434752_at	XR_106210	LOC100044751	hypothetical LOC100044751	-1.51
1439381_x_at	NM_183195	Marveld1	MARVEL (membrane-associating) domain containing 1	-1.51
1419687_at	NM_134147	Macrod1	MACRO domain containing 1	-1.51
1455040_s_at	NM_001163610	Nhsl2	NHS-like 2	-1.51
1436363_a_at	NM_001081981	Nfix	nuclear factor I/X	-1.51
1450027_at	NM_011520	Sdc3	syndecan 3	-1.51
1454933_at	NM_172145	Fam176b	family with sequence similarity 176, member B	-1.51
1426628_at	NM_145599	Tmem184c	transmembrane protein 184C	-1.51
1448104_at	NM_134042	Aldh6a1	aldehyde dehydrogenase family 6, subfamily A1	-1.51
1439549_at	NM_001081135	Prrg3	proline rich Gla (G-carboxyglutamic acid) 3 (transmembrane)	-1.52
1423878_at	NM_001048207	Gypc	glycophorin C	-1.52
1420752_at	NM_030714	Dtx3	deltex 3 homolog (Drosophila)	-1.52
1440533_at	BF464033	---		-1.52
1424412_at	NM_001081079	Ogfrl1	opioid growth factor receptor-like 1	-1.52
1450431_a_at	NM_010890	Nedd4	neural precursor cell expressed, developmentally down-regulated 4	-1.52
1439852_at	BB036443	---		-1.52
1438861_at	NM_172870	Bnc2	basonuclin 2	-1.52
1427044_a_at	NM_175007	Amph	amphiphysin	-1.52
1424894_at	NM_026677	Rab13	RAB13, member RAS oncogene family	-1.52
1418475_at	NM_011325	Scnn1b	sodium channel, nonvoltage-gated 1 beta	-1.52
1437902_s_at	NM_027852	Rarres2	retinoic acid receptor responder (tazarotene induced) 2	-1.52
1451289_at	NM_001111051	Dclk1	doublecortin-like kinase 1	-1.52
1416978_at	NM_010189	Fcgrt	Fc receptor, IgG, alpha chain transporter	-1.52
1444646_at	NM_172870	Bnc2	basonuclin 2	-1.52
1437122_at	NM_009741	Bcl2	B-cell leukemia/lymphoma 2	-1.52
1451428_x_at	NM_001164564	Egfl7	EGF-like domain 7	-1.52
1456623_at	NM_001164248	Tpm1	tropomyosin 1, alpha	-1.52
1452620_at	NM_028994	Pck2	phosphoenolpyruvate carboxykinase 2 (mitochondrial)	-1.52
1417804_at	NM_011242	Rasgrp2	RAS, guanyl releasing protein 2	-1.52
1437197_at	NM_172752	Sorbs2	sorbin and SH3 domain containing 2	-1.52
1452347_at	NM_001033713	Mef2a	myocyte enhancer factor 2A	-1.52
1424041_s_at	NM_001097617	C1s	complement component 1, s subcomponent	-1.52
1452792_at	NM_025943	Dzip1	DAZ interacting protein 1	-1.52
1450939_at	NM_009848	Entpd1	ectonucleoside triphosphate diphosphohydrolase 1	-1.52
1456602_at	NM_001033321	Tmem231	transmembrane protein 231	-1.52
1459873_x_at	NM_030700	Maged2	Melanoma antigen, family D, 2	-1.52
1418606_at	NM_013554	Hoxd10	homeobox D10	-1.52
1435893_at	NM_001161420	Vldlr	very low density lipoprotein receptor	-1.52
1436755_at	NM_172471	Itih5	inter-alpha (globulin) inhibitor H5	-1.53
1446423_at	BB479853	---		-1.53
1421074_at	NM_007825	Cyp7b1	cytochrome P450, family 7, subfamily b, polypeptide 1	-1.53
1435366_at	NM_001081022	D430042O09Rik	RIKEN cDNA D430042O09 gene	-1.53
1459238_at	AV319481	---		-1.53
1421276_a_at	NM_133833	Dst	dystonin	-1.53
1428372_at	NM_001001326	St5	suppression of tumorigenicity 5	-1.53
1418534_at	NM_020510	Fzd2	frizzled homolog 2 (Drosophila)	-1.53
1455438_at	NM_021534	Pxmp4	peroxisomal membrane protein 4	-1.53
1455562_at	NM_011438	Sox12	SRY-box containing gene 12	-1.53
1452035_at	NM_009931	Col4a1	collagen, type IV, alpha 1	-1.53
1455301_at	NM_001167860	Wipf3	WAS/WASL interacting protein family, member 3	-1.53
1419739_at	NM_009416	Tpm2	tropomyosin 2, beta	-1.53
1437473_at	NM_001025577	Maf	avian musculoaponeurotic fibrosarcoma (v-maf) AS42 oncogene homolog	-1.53
1428156_at	NM_001038637	Gng2	guanine nucleotide binding protein (G protein), gamma 2	-1.53
1418939_at	NM_008250	Hlx	H2.0-like homeobox	-1.53
1417806_at	NM_001081984	Popdc2	popeye domain containing 2	-1.53
1416457_at	NM_001190449	Ddah2	dimethylarginine dimethylaminohydrolase 2	-1.53
1442897_at	NM_146084	Fam13b	family with sequence similarity 13, member B	-1.53
1422644_at	NM_015825	Sh3bgr	SH3-binding domain glutamic acid-rich protein	-1.53
1450199_a_at	NM_138672	Stab1	stabilin 1	-1.53
1452668_x_at	NM_172601	Rab2b	RAB2B, member RAS oncogene family	-1.53
1419426_s_at	NM_001193666	Ccl21a /// Ccl21b /// Ccl21c /// Gm10591 /// Gm13304 /// Gm1987 /// LOC100041593	chemokine (C-C motif) ligand 21A (serine) /// chemokine (C-C motif) ligand 21B (leucine) /// chemokine (C-C motif) ligand 21C (leucine) /// predicted gene 10591 /// predicted gene 13304 /// predicted gene 1987 /// c-C motif chemokine 21a-like	-1.53
1447833_x_at	NM_001161799	Mfap2	microfibrillar-associated protein 2	-1.53
1422437_at	NM_007737	Col5a2	collagen, type V, alpha 2	-1.53
1453776_at	NM_133924	Snx21	sorting nexin family member 21	-1.53
1438118_x_at	NM_011701	Vim	vimentin	-1.54
1449815_a_at	NM_024186	Ssbp2	single-stranded DNA binding protein 2	-1.54
1457434_s_at	NM_001012396	Ptpla	protein tyrosine phosphatase-like (proline instead of catalytic arginine), member a	-1.54
1452474_a_at	NM_181728	Art3	ADP-ribosyltransferase 3	-1.54
1426206_at	NM_028783	Robo4	roundabout homolog 4 (Drosophila)	-1.54
1436917_s_at	NM_153410	Gpsm1	G-protein signalling modulator 1 (AGS3-like, C. elegans)	-1.54
1416514_a_at	NM_007984	Fscn1	fascin homolog 1, actin bundling protein (Strongylocentrotus purpuratus)	-1.54
1434089_at	NM_001109975	Synpo	synaptopodin	-1.54
1451506_at	NM_001170537	Mef2c	myocyte enhancer factor 2C	-1.54
1426383_at	NM_001113333	Cry2	cryptochrome 2 (photolyase-like)	-1.54
1434115_at	NM_019707	Cdh13	cadherin 13	-1.54
1424967_x_at	NM_001130174	Tnnt2	troponin T2, cardiac	-1.54
1438312_s_at	NM_008520	Ltbp3	latent transforming growth factor beta binding protein 3	-1.54
1428097_at	NM_001001881	2510009E07Rik	RIKEN cDNA 2510009E07 gene	-1.54
1419356_at	NM_033563	Klf7	Kruppel-like factor 7 (ubiquitous)	-1.54
1415770_at	NM_031392	Wdr6	WD repeat domain 6	-1.54
1421891_at	NM_009179	St3gal2	ST3 beta-galactoside alpha-2,3-sialyltransferase 2	-1.54
1433770_at	NM_009955	Dpysl2	dihydropyrimidinase-like 2	-1.54
1439278_at	NM_019778	Zbtb20	zinc finger and BTB domain containing 20	-1.54
1428896_at	NM_026840	Pdgfrl	platelet-derived growth factor receptor-like	-1.54
1455038_at	XM_906982	5730471H19Rik	RIKEN cDNA 5730471H19 gene	-1.54
1436849_x_at	NM_001159324	Gaa	glucosidase, alpha, acid	-1.54
1449070_x_at	NM_133237	Apcdd1	adenomatosis polyposis coli down-regulated 1	-1.54
1453163_at	NM_027892	Ppp1r12a	protein phosphatase 1, regulatory (inhibitor) subunit 12A	-1.54
1426784_at	NM_172570	Trim47	tripartite motif-containing 47	-1.54
1419745_at	NM_021493	Arhgap23	Rho GTPase activating protein 23	-1.54
1418683_at	NM_011698	Lin7b	lin-7 homolog B (C. elegans)	-1.54
1453266_at	NM_029348	Zbtb4	zinc finger and BTB domain containing 4	-1.54
1435577_at	NM_010014	Dab1	disabled homolog 1 (Drosophila)	-1.55
1451063_at	NM_011505	Stxbp4	syntaxin binding protein 4	-1.55
1453034_at	NM_001007568	Zfp251	zinc finger protein 251	-1.55
1434943_at	NM_198108	Morn4	MORN repeat containing 4	-1.55
1435029_at	NM_001164791	B230120H23Rik	RIKEN cDNA B230120H23 gene	-1.55
1448154_at	NM_001145959	Ndrg2	N-myc downstream regulated gene 2	-1.55
1416513_at	NM_008483	Lamb2	laminin, beta 2	-1.55
1452968_at	NM_026778	Cthrc1	collagen triple helix repeat containing 1	-1.55
1417937_at	NM_001190466	Dact1	dapper homolog 1, antagonist of beta-catenin (xenopus)	-1.55
1419378_a_at	NM_007503	Fxyd2	FXYD domain-containing ion transport regulator 2	-1.55
1456110_at	NM_001081379	Ankrd11	ankyrin repeat domain 11	-1.55
1456180_at	NM_001081425	Rbm24	RNA binding motif protein 24	-1.55
1430245_at	BM209124	---		-1.55
1416889_at	NM_009405	Tnni2	troponin I, skeletal, fast 2	-1.55
1457321_at	XM_001474094	D130037M23Rik	RIKEN cDNA D130037M23 gene	-1.55
1451440_at	NM_139134	Chodl	chondrolectin	-1.55
1425968_s_at	NM_001085370	Speg	SPEG complex locus	-1.55
1441254_at	NM_001081050	Pard3b	par-3 partitioning defective 3 homolog B (C. elegans)	-1.55
1429506_at	NM_001163660	Nkd1	naked cuticle 1 homolog (Drosophila)	-1.55
1420505_a_at	NM_001113569	Stxbp1	syntaxin binding protein 1	-1.55
1449632_s_at	NM_001163481	Fkbp10	FK506 binding protein 10	-1.55
1443867_at	NM_001025572	Ankrd12	ankyrin repeat domain 12	-1.55
1424015_at	NM_021494	Dennd5a	DENN/MADD domain containing 5A	-1.55
1434410_at	NM_174848	Crybg3	beta-gamma crystallin domain containing 3	-1.55
1417846_at	NM_013881	Ulk2	Unc-51 like kinase 2 (C. elegans)	-1.55
1428288_at	NM_010638	Klf9	Kruppel-like factor 9	-1.56
1434474_at	NM_147219	Abca5	ATP-binding cassette, sub-family A (ABC1), member 5	-1.56
1434326_x_at	NM_175484	Coro2b	coronin, actin binding protein, 2B	-1.56
1420422_at	NM_053146	Pcdhb21	protocadherin beta 21	-1.56
1433588_at	NM_026585	D6Wsu116e	DNA segment, Chr 6, Wayne State University 116, expressed	-1.56
1434557_at	NM_146001	Hip1	huntingtin interacting protein 1	-1.56
1436870_s_at	NM_001177796	Afap1l2	actin filament associated protein 1-like 2	-1.56
1427986_a_at	NM_028266	Col16a1	collagen, type XVI, alpha 1	-1.56
1418170_a_at	NM_080855	Zcchc14	zinc finger, CCHC domain containing 14	-1.56
1430375_a_at	NM_001048179	Ccl27a /// Ccl27b	chemokine (C-C motif) ligand 27A /// chemokine (C-C motif) ligand 27b	-1.56
1418382_at	NM_133237	Apcdd1	adenomatosis polyposis coli down-regulated 1	-1.56
1436966_at	NM_033602	Peli2	pellino 2	-1.56
1415850_at	NM_009025	Rasa3	RAS p21 protein activator 3	-1.56
1439295_x_at	NM_001008427	Gm5595	predicted gene 5595	-1.56
1418058_at	NM_133222	Eltd1	EGF, latrophilin seven transmembrane domain containing 1	-1.56
1427070_at	NM_133924	Snx21	sorting nexin family member 21	-1.56
1422064_a_at	NM_019778	Zbtb20	zinc finger and BTB domain containing 20	-1.56
1434141_at	NM_021896	Gucy1a3	guanylate cyclase 1, soluble, alpha 3	-1.56
1416623_at	NM_013691	Thbs3	thrombospondin 3	-1.56
1448259_at	NM_008047	Fstl1	follistatin-like 1	-1.56
1416779_at	NM_138741	Sdpr	serum deprivation response	-1.56
1416183_a_at	NM_008492	Ldhb	lactate dehydrogenase B	-1.56
1417978_at	NM_025829	Eif4e3	eukaryotic translation initiation factor 4E member 3	-1.56
1428064_at	NM_001040111	Arap1	ArfGAP with RhoGAP domain, ankyrin repeat and PH domain 1	-1.56
1426511_at	NM_001162913	Susd2	sushi domain containing 2	-1.56
1428510_at	NM_181039	Lphn1	latrophilin 1	-1.56
1437291_at	NM_175381	2700081O15Rik	RIKEN cDNA 2700081O15 gene	-1.56
1449335_at	NM_011595	Timp3	tissue inhibitor of metalloproteinase 3	-1.56
1419256_at	NM_009260	Spnb2	spectrin beta 2	-1.56
1458268_s_at	NM_008343	Igfbp3	insulin-like growth factor binding protein 3	-1.56
1427416_x_at	NM_153459	Dusp7	dual specificity phosphatase 7	-1.57
1455706_at	NM_011505	Stxbp4	syntaxin binding protein 4	-1.57
1418511_at	NM_019759	Dpt	dermatopontin	-1.57
1435763_at	NM_172443	Tbc1d16	TBC1 domain family, member 16	-1.57
1448944_at	NM_008737	Nrp1	neuropilin 1	-1.57
1440087_at	BB560357	---		-1.57
1417181_a_at	NM_010629	Kifap3	kinesin-associated protein 3	-1.57
1417734_at	NM_017476	Akap8l	A kinase (PRKA) anchor protein 8-like	-1.57
1418393_a_at	NM_008398	Itga7	integrin alpha 7	-1.57
1416164_at	NM_011812	Fbln5	fibulin 5	-1.57
1425526_a_at	NM_001025570	Prrx1	paired related homeobox 1	-1.57
1429494_at	NM_029979	Trim35	tripartite motif-containing 35	-1.57
1437598_at	NM_019778	Zbtb20	zinc finger and BTB domain containing 20	-1.57
1438183_x_at	NM_146126	Sord	sorbitol dehydrogenase	-1.57
1450700_at	NM_026514	Cdc42ep3	CDC42 effector protein (Rho GTPase binding) 3	-1.57
1455446_x_at	NM_025826	Acadsb	acyl-Coenzyme A dehydrogenase, short/branched chain	-1.57
1425991_a_at	NM_145611	Kank2	KN motif and ankyrin repeat domains 2	-1.57
1454734_at	NM_010703	Lef1	lymphoid enhancer binding factor 1	-1.57
1419216_at	NM_009734	Azi1	5-azacytidine induced gene 1	-1.57
1436954_at	NM_153138	Wipf1	WAS/WASL interacting protein family, member 1	-1.57
1429693_at	NM_001008702	Dab2	disabled homolog 2 (Drosophila)	-1.58
1419126_at	NM_013555	Hoxd9	homeobox D9	-1.58
1460220_a_at	NM_001113529	Csf1	colony stimulating factor 1 (macrophage)	-1.58
1418455_at	NM_019877	Copz2	coatomer protein complex, subunit zeta 2	-1.58
1451019_at	NM_019861	Ctsf	cathepsin F	-1.58
1428960_at	NM_027728	Enkur	enkurin, TRPC channel interacting protein	-1.58
1447788_s_at	NM_198617	Tspyl3	TSPY-like 3	-1.58
1457058_at	NM_175643	Adamts2	a disintegrin-like and metallopeptidase (reprolysin type) with thrombospondin type 1 motif, 2	-1.58
1417018_at	NM_001164352	Efemp2	epidermal growth factor-containing fibulin-like extracellular matrix protein 2	-1.58
1435525_at	NM_001081367	Kctd17	potassium channel tetramerisation domain containing 17	-1.58
1424157_at	NM_153068	Ehd2	EH-domain containing 2	-1.58
1434196_at	NM_021422	Dnaja4	DnaJ (Hsp40) homolog, subfamily A, member 4	-1.58
1419358_at	NM_030889	Sorcs2	sortilin-related VPS10 domain containing receptor 2	-1.58
1418981_at	NM_009808	Casp12	caspase 12	-1.58
1449577_x_at	NM_009416	Tpm2	tropomyosin 2, beta	-1.58
1417128_at	NM_023320	Plekho1	pleckstrin homology domain containing, family O member 1	-1.58
1427307_a_at	NM_010014	Dab1	disabled homolog 1 (Drosophila)	-1.58
1433682_at	NM_001081116	Arhgef17	Rho guanine nucleotide exchange factor (GEF) 17	-1.58
1435649_at	NM_199465	Nexn	nexilin	-1.58
1435456_at	NM_024477	Ttc28	tetratricopeptide repeat domain 28	-1.58
1448788_at	NM_010818	Cd200	CD200 antigen	-1.58
1423484_at	NM_031397	Bicc1	bicaudal C homolog 1 (Drosophila)	-1.58
1437201_at	NM_178725	Lrrc4c	leucine rich repeat containing 4C	-1.58
1448656_at	NM_001044741	Cacnb3	calcium channel, voltage-dependent, beta 3 subunit	-1.59
1431833_a_at	NM_008256	Hmgcs2	3-hydroxy-3-methylglutaryl-Coenzyme A synthase 2	-1.59
1450449_a_at	NM_021430	Rilpl1	Rab interacting lysosomal protein-like 1	-1.59
1456056_a_at	NM_026585	D6Wsu116e	DNA segment, Chr 6, Wayne State University 116, expressed	-1.59
1429965_at	NM_001029878	Lonrf2	LON peptidase N-terminal domain and ring finger 2	-1.59
1452283_at	NM_027760	Rassf8	Ras association (RalGDS/AF-6) domain family (N-terminal) member 8	-1.59
1424270_at	NM_001111051	Dclk1	doublecortin-like kinase 1	-1.59
1441945_s_at	NM_001110271	Abhd14a	abhydrolase domain containing 14A	-1.59
1455143_at	NM_198862	Nlgn2	neuroligin 2	-1.59
1434776_at	NM_009154	Sema5a	sema domain, seven thrombospondin repeats (type 1 and type 1-like), transmembrane domain (TM) and short cytoplasmic domain, (semaphorin) 5A	-1.59
1451093_at	NM_025554	Polr2e	polymerase (RNA) II (DNA directed) polypeptide E	-1.59
1451542_at	NM_024186	Ssbp2	single-stranded DNA binding protein 2	-1.59
1436939_at	NM_178680	Unc45b	unc-45 homolog B (C. elegans)	-1.59
1419872_at	NM_001037859	Csf1r	colony stimulating factor 1 receptor	-1.59
1417179_at	NM_019571	Tspan5	tetraspanin 5	-1.59
1456464_x_at	NM_018804	Syt11	Synaptotagmin XI	-1.59
1456765_at	NM_001163610	Nhsl2	NHS-like 2	-1.59
1425639_at	NM_172133	Adap2	ArfGAP with dual PH domains 2	-1.59
1425528_at	NM_001025570	Prrx1	paired related homeobox 1	-1.59
1441732_at	AU042873	---		-1.59
1418237_s_at	NM_001109991	Col18a1	collagen, type XVIII, alpha 1	-1.59
1418448_at	NM_009101	Rras	Harvey rat sarcoma oncogene, subgroup R	-1.59
1439846_at	NM_010636	Klf12	Kruppel-like factor 12	-1.59
1416590_a_at	NM_001159482	Rab34	RAB34, member of RAS oncogene family	-1.59
1432057_a_at	NM_027547	Prdm5	PR domain containing 5	-1.59
1449536_at	NM_032397	Kcnn1	potassium intermediate/small conductance calcium-activated channel, subfamily N, member 1	-1.59
1423507_a_at	NM_001122765	Sirt2	sirtuin 2 (silent mating type information regulation 2, homolog) 2 (S. cerevisiae)	-1.59
1455494_at	NM_007742	Col1a1	collagen, type I, alpha 1	-1.6
1416206_at	NM_001164480	Sipa1	signal-induced proliferation associated gene 1	-1.6
1424239_at	NM_001081241	Fam65a	family with sequence similarity 65, member A	-1.6
1426615_s_at	NM_001195006	Ndrg4	N-myc downstream regulated gene 4	-1.6
1449078_at	NM_018784	St3gal6	ST3 beta-galactoside alpha-2,3-sialyltransferase 6	-1.6
1452187_at	NM_148930	Rbm5	RNA binding motif protein 5	-1.6
1423551_at	NM_019707	Cdh13	cadherin 13	-1.6
1452338_s_at	NM_001110275	Itsn1	intersectin 1 (SH3 domain protein 1A)	-1.6
1416431_at	NM_026473	Tubb6	tubulin, beta 6	-1.6
1429487_at	NM_027892	Ppp1r12a	protein phosphatase 1, regulatory (inhibitor) subunit 12A	-1.6
1448688_at	NM_013723	Podxl	podocalyxin-like	-1.6
1416708_a_at	NM_027898	Gramd1a	GRAM domain containing 1A	-1.6
1417836_at	NM_024198	Gpx7	glutathione peroxidase 7	-1.6
1419283_s_at	NM_027884	Tns1	tensin 1	-1.6
1418402_at	NM_009616	Adam19	a disintegrin and metallopeptidase domain 19 (meltrin beta)	-1.6
1455722_at	BB425316	---		-1.6
1425979_a_at	NM_172571	Fbf1	Fas (TNFRSF6) binding factor 1	-1.6
1428769_at	NM_001163421	Tatdn3	TatD DNase domain containing 3	-1.6
1445758_at	BG076276	---		-1.6
1448949_at	NM_007607	Car4	carbonic anhydrase 4	-1.6
1423115_at	NM_001025310	St6galnac6	ST6 (alpha-N-acetyl-neuraminyl-2,3-beta-galactosyl-1,3)-N-acetylgalactosaminide alpha-2,6-sialyltransferase 6	-1.6
1435600_s_at	NM_145536	BC020535	cDNA sequence BC020535	-1.6
1452667_at	NM_172601	Rab2b	RAB2B, member RAS oncogene family	-1.6
1436033_at	NM_001113283	BC031353	cDNA sequence BC031353	-1.6
1435339_at	NM_146188	Kctd15	potassium channel tetramerisation domain containing 15	-1.6
1456925_at	NM_001159561	P2rx6	purinergic receptor P2X, ligand-gated ion channel, 6	-1.61
1434264_at	NM_001034168	Ank2	ankyrin 2, brain	-1.61
1439478_at	NM_134188	Acot2	acyl-CoA thioesterase 2	-1.61
1434881_s_at	NM_177715	Kctd12	potassium channel tetramerisation domain containing 12	-1.61
1426539_at	NM_145628	Usp11	ubiquitin specific peptidase 11	-1.61
1440884_s_at	BB218047	A530047J11Rik	RIKEN cDNA A530047J11 gene	-1.61
1421400_at	NM_031169	Kcnmb1	potassium large conductance calcium-activated channel, subfamily M, beta member 1	-1.61
1418910_at	NM_007557	Bmp7	bone morphogenetic protein 7	-1.61
1415712_at	NM_207302	Zranb1	zinc finger, RAN-binding domain containing 1	-1.61
1453103_at	NM_001103177	Ablim1	actin-binding LIM protein 1	-1.61
1456500_at	NM_177583	Aph1b	anterior pharynx defective 1b homolog (C. elegans)	-1.61
1420498_a_at	NM_001008702	Dab2	disabled homolog 2 (Drosophila)	-1.61
1449178_at	NM_016798	Pdlim3	PDZ and LIM domain 3	-1.61
1456763_at	NM_012027	Mprip	myosin phosphatase Rho interacting protein	-1.61
1455467_at	NM_001142781	Fam188b	family with sequence similarity 188, member B	-1.61
1415877_at	NM_001136086	Dpysl3	dihydropyrimidinase-like 3	-1.61
1423606_at	NM_001198765	Postn	periostin, osteoblast specific factor	-1.61
1455582_at	BI156044	---		-1.61
1435933_at	NM_001099298	Scn2a1	sodium channel, voltage-gated, type II, alpha 1	-1.61
1426997_at	NM_178060	Thra	thyroid hormone receptor alpha	-1.62
1424586_at	NM_153078	Ehbp1	EH domain binding protein 1	-1.62
1422619_at	NM_008247	Ppap2a	phosphatidic acid phosphatase type 2A	-1.62
1452761_a_at	NM_001172121	Rbms3	RNA binding motif, single stranded interacting protein	-1.62
1419039_at	NM_001163472	Cyp2d22	cytochrome P450, family 2, subfamily d, polypeptide 22	-1.62
1416713_at	NM_026481	Tppp3	tubulin polymerization-promoting protein family member 3	-1.62
1417933_at	NM_008344	Igfbp6	insulin-like growth factor binding protein 6	-1.62
1450040_at	NM_011594	Timp2	tissue inhibitor of metalloproteinase 2	-1.62
1433745_at	NM_001081302	Trio	triple functional domain (PTPRF interacting)	-1.62
1416846_a_at	NM_018884	Pdzrn3	PDZ domain containing RING finger 3	-1.62
1417278_a_at	NM_001163660	Nkd1	naked cuticle 1 homolog (Drosophila)	-1.62
1435823_x_at	NM_001164564	Egfl7	EGF-like domain 7	-1.62
1454726_s_at	NM_207232	Ptpdc1	protein tyrosine phosphatase domain containing 1	-1.62
1435321_at	NM_001001980	Limch1	LIM and calponin homology domains 1	-1.62
1448839_at	NM_030697	Kank3	KN motif and ankyrin repeat domains 3	-1.62
1417169_at	NM_016808	Usp2	ubiquitin specific peptidase 2	-1.62
1418446_at	NM_009197	Slc16a2	solute carrier family 16 (monocarboxylic acid transporters), member 2	-1.62
1417071_s_at	NM_133969	Cyp4v3	cytochrome P450, family 4, subfamily v, polypeptide 3	-1.62
1424008_a_at	NM_028030	Rbpms2	RNA binding protein with multiple splicing 2	-1.62
1424382_at	NM_026555	Rcn3	reticulocalbin 3, EF-hand calcium binding domain	-1.62
1419259_at	NM_009105	Rsu1	Ras suppressor protein 1	-1.62
1429582_at	NM_001037098	Nacc2	nucleus accumbens associated 2, BEN and BTB (POZ) domain containing	-1.62
1460210_at	NM_013630	Pkd1	polycystic kidney disease 1 homolog	-1.62
1427508_at	NM_001038499	Arsi	arylsulfatase i	-1.62
1418450_at	NM_001195431	Islr	immunoglobulin superfamily containing leucine-rich repeat	-1.62
1424567_at	NM_027533	Tspan2	tetraspanin 2	-1.62
1455033_at	NM_001163567	Fam102b	family with sequence similarity 102, member B	-1.62
1437003_at	BB323930	---		-1.62
1428540_at	NM_029930	Fam115a	family with sequence similarity 115, member A	-1.63
1451621_at	NM_024282	Pppde1	PPPDE peptidase domain containing 1	-1.63
1422245_a_at	NM_010826	Mrvi1	MRV integration site 1	-1.63
1434528_at	NM_175503	Aard	alanine and arginine rich domain containing protein	-1.63
1417116_at	NM_001142809	Slc6a8	solute carrier family 6 (neurotransmitter transporter, creatine), member 8	-1.63
1441870_s_at	NM_008861	Pkd2	polycystic kidney disease 2	-1.63
1454675_at	NM_178060	Thra	thyroid hormone receptor alpha	-1.63
1427371_at	NM_153145	Abca8a	ATP-binding cassette, sub-family A (ABC1), member 8a	-1.63
1453855_at	NM_026280	Mxra7	matrix-remodelling associated 7	-1.63
1435130_at	NM_001013778	Fam18a	family with sequence similarity 18, member A	-1.63
1416778_at	NM_138741	Sdpr	serum deprivation response	-1.63
1449466_at	NM_011606	Clec3b	C-type lectin domain family 3, member b	-1.63
1455607_at	NM_028351	Rspo3	R-spondin 3 homolog (Xenopus laevis)	-1.63
1427560_at	NM_011383	Six5	sine oculis-related homeobox 5 homolog (Drosophila)	-1.63
1418187_at	NM_019444	Ramp2	receptor (calcitonin) activity modifying protein 2	-1.63
1448529_at	NM_009378	Thbd	thrombomodulin	-1.63
1417644_at	NM_010656	Sspn	sarcospan	-1.63
1451500_at	NM_181418	Ushbp1	Usher syndrome 1C binding protein 1	-1.63
1435589_at	NM_198616	Ccdc85b	coiled-coil domain containing 85B	-1.63
1452889_at	NM_029609	Lhpp	phospholysine phosphohistidine inorganic pyrophosphate phosphatase	-1.63
1460287_at	NM_011594	Timp2	tissue inhibitor of metalloproteinase 2	-1.63
1424596_s_at	NM_144799	Lmcd1	LIM and cysteine-rich domains 1	-1.63
1448785_at	NM_001111026	Runx1t1	runt-related transcription factor 1; translocated to, 1 (cyclin D-related)	-1.64
1417558_at	NM_001122892	Fyn	Fyn proto-oncogene	-1.64
1436350_at	NM_175514	Fam171b	family with sequence similarity 171, member B	-1.64
1450928_at	NM_031166	Id4	inhibitor of DNA binding 4	-1.64
1434073_at	NM_001163015	Gprasp2 /// LOC100504991	G protein-coupled receptor associated sorting protein 2 /// hypothetical LOC100504991	-1.64
1456439_x_at	NM_001164433	Mical1	microtubule associated monoxygenase, calponin and LIM domain containing 1	-1.64
1424862_s_at	NM_145124	Mib2	mindbomb homolog 2 (Drosophila)	-1.64
1456253_s_at	NM_198305	Klhl17	kelch-like 17 (Drosophila)	-1.64
1455251_at	NM_001033228	Itga1	integrin alpha 1	-1.64
1455090_at	NM_011923	Angptl2	angiopoietin-like 2	-1.64
1419089_at	NM_011595	Timp3	tissue inhibitor of metalloproteinase 3	-1.64
1439926_at	NM_175256	Heg1	HEG homolog 1 (zebrafish)	-1.64
1423352_at	NM_031402	Crispld1	cysteine-rich secretory protein LCCL domain containing 1	-1.64
1423677_at	NM_012056	Fkbp9	FK506 binding protein 9	-1.64
1437216_at	NM_176841	Ccdc88a	coiled coil domain containing 88A	-1.64
1437066_at	NM_019778	Zbtb20	zinc finger and BTB domain containing 20	-1.64
1448890_at	NM_008452	Klf2	Kruppel-like factor 2 (lung)	-1.64
1450919_at	NM_008621	Mpp1	membrane protein, palmitoylated	-1.64
1450922_a_at	NM_009367	Tgfb2	transforming growth factor, beta 2	-1.64
1455064_at	NM_029781	Rab36	RAB36, member RAS oncogene family	-1.65
1418201_at	NM_001083912	Plekhg2	pleckstrin homology domain containing, family G (with RhoGef domain) member 2	-1.65
1439518_at	NM_153127	Mmrn2	multimerin 2	-1.65
1451782_a_at	NM_022880	Slc29a1	solute carrier family 29 (nucleoside transporters), member 1	-1.65
1416080_at	NM_001037722	Adam15	a disintegrin and metallopeptidase domain 15 (metargidin)	-1.65
1428646_at	NM_008783	Pbx1	pre B-cell leukemia transcription factor 1	-1.65
1428394_at	NM_172267	Phyhd1	phytanoyl-CoA dioxygenase domain containing 1	-1.65
1449145_a_at	NM_007616	Cav1	caveolin 1, caveolae protein	-1.65
1451469_at	NM_175275	Cntln	centlein, centrosomal protein	-1.65
1424669_at	NM_026752	Zfyve21	zinc finger, FYVE domain containing 21	-1.65
1419703_at	NM_016919	Col5a3	collagen, type V, alpha 3	-1.65
1420371_at	NM_009229	Sntb2	syntrophin, basic 2	-1.65
1420532_at	NM_001170745	Magi2	membrane associated guanylate kinase, WW and PDZ domain containing 2	-1.65
1436277_at	NM_001033489	Rnf207	ring finger protein 207	-1.65
1459897_a_at	NM_001083903	Sbsn	suprabasin	-1.65
1434265_s_at	NM_001034168	Ank2	ankyrin 2, brain	-1.65
1434442_at	NM_175096	Stbd1	starch binding domain 1	-1.65
1458662_at	NM_026102	Daam1	dishevelled associated activator of morphogenesis 1	-1.65
1456424_s_at	NM_011125	Pltp	phospholipid transfer protein	-1.65
1424374_at	NM_174990	Gimap4	GTPase, IMAP family member 4	-1.65
1454867_at	NM_001081235	Mn1	meningioma 1	-1.65
1455717_s_at	NM_001008231	Daam2	dishevelled associated activator of morphogenesis 2	-1.65
1447852_x_at	NM_021430	Rilpl1	Rab interacting lysosomal protein-like 1	-1.65
1455558_at	NM_001033298	Plk1s1	polo-like kinase 1 substrate 1	-1.66
1455870_at	NM_001035532	Akap2	A kinase (PRKA) anchor protein 2	-1.66
1441704_at	BB369657	---		-1.66
1439128_at	NM_019778	Zbtb20	zinc finger and BTB domain containing 20	-1.66
1454848_at	NM_029834	Ppp1r12c	protein phosphatase 1, regulatory (inhibitor) subunit 12C	-1.66
1453285_at	NM_025915	Tmem88	transmembrane protein 88	-1.66
1417009_at	NM_023143	C1ra	complement component 1, r subcomponent A	-1.66
1424393_s_at	NM_175236	Adhfe1	alcohol dehydrogenase, iron containing, 1	-1.66
1436459_at	BG073622	---		-1.66
1427167_at	XM_003086849	Armcx4 /// LOC100504837	armadillo repeat containing, X-linked 4 /// armadillo repeat-containing X-linked protein 5-like	-1.66
1459807_x_at	NM_028944	P4htm	prolyl 4-hydroxylase, transmembrane (endoplasmic reticulum)	-1.66
1448664_a_at	NM_001085370	Speg	SPEG complex locus	-1.66
1430543_at	NM_001081114	Clip3	CAP-GLY domain containing linker protein 3	-1.66
1437933_at	NM_020259	Hhip	Hedgehog-interacting protein	-1.66
1448925_at	NM_007855	Twist2	twist homolog 2 (Drosophila)	-1.66
1454953_at	NM_027258	Rnf157	ring finger protein 157	-1.66
1440619_at	NM_011162	Mapk8ip1	mitogen-activated protein kinase 8 interacting protein 1	-1.66
1425582_a_at	NM_001163522	Emcn	endomucin	-1.66
1427240_at	NM_177030	Dock6	dedicator of cytokinesis 6	-1.66
1455061_a_at	NM_177470	Acaa2	acetyl-Coenzyme A acyltransferase 2 (mitochondrial 3-oxoacyl-Coenzyme A thiolase)	-1.66
1437161_x_at	NM_001042674	Rbpms	RNA binding protein gene with multiple splicing	-1.66
1436616_at	NM_030266	Inpp4a	inositol polyphosphate-4-phosphatase, type I	-1.66
1457587_at	NM_001160139	Kcnq5	potassium voltage-gated channel, subfamily Q, member 5	-1.66
1452072_at	NM_026793	Myct1	myc target 1	-1.66
1429235_at	NM_030166	Galntl2	UDP-N-acetyl-alpha-D-galactosamine:polypeptide N-acetylgalactosaminyltransferase-like 2	-1.66
1456721_at	NM_001164805	Thsd7a	thrombospondin, type I, domain containing 7A	-1.66
1420408_a_at	NM_001044720	Abcc9	ATP-binding cassette, sub-family C (CFTR/MRP), member 9	-1.66
1437439_at	NM_001162906	2410089E03Rik	RIKEN cDNA 2410089E03 gene	-1.67
1416474_at	NM_020043	Igdcc4	immunoglobulin superfamily, DCC subclass, member 4	-1.67
1434333_a_at	NM_178900	Prkd2	protein kinase D2	-1.67
1448602_at	NM_011224	Pygm	muscle glycogen phosphorylase	-1.67
1419040_at	NM_001163472	Cyp2d22	cytochrome P450, family 2, subfamily d, polypeptide 22	-1.67
1437633_at	NM_001081379	Ankrd11	ankyrin repeat domain 11	-1.67
1436991_x_at	NM_146120	Gsn	gelsolin	-1.67
1447851_x_at	NM_009728	Atp10a	ATPase, class V, type 10A	-1.67
1423071_x_at	XR_107730	LOC100505088	hypothetical LOC100505088	-1.67
1435910_at	NM_021890	Fads3	fatty acid desaturase 3	-1.67
1428647_at	NM_008783	Pbx1	pre B-cell leukemia transcription factor 1	-1.67
1455522_at	NM_177566	Arhgef15	Rho guanine nucleotide exchange factor (GEF) 15	-1.67
1422184_a_at	NM_001198790	Ak1	adenylate kinase 1	-1.67
1455277_at	NM_020259	Hhip	Hedgehog-interacting protein	-1.67
1416072_at	NM_001111059	Cd34	CD34 antigen	-1.68
1435041_at	NM_010860	Myl6	myosin, light polypeptide 6, alkali, smooth muscle and non-muscle	-1.68
1418533_s_at	NM_020510	Fzd2	frizzled homolog 2 (Drosophila)	-1.68
1440975_at	NM_026280	Mxra7	matrix-remodelling associated 7	-1.68
1457589_at	NM_001080814	Fat3	FAT tumor suppressor homolog 3 (Drosophila)	-1.68
1439527_at	NM_008829	Pgr	progesterone receptor	-1.68
1437479_x_at	NM_011535	Tbx3	T-box 3	-1.68
1416740_at	NM_015734	Col5a1	collagen, type V, alpha 1	-1.68
1425091_at	NM_027852	Rarres2	retinoic acid receptor responder (tazarotene induced) 2	-1.68
1443952_at	NM_178060	Thra	thyroid hormone receptor alpha	-1.68
1418059_at	NM_133222	Eltd1	EGF, latrophilin seven transmembrane domain containing 1	-1.68
1448237_x_at	NM_008492	Ldhb	lactate dehydrogenase B	-1.68
1450209_at	NM_010469	Hoxd4	homeobox D4	-1.68
1417756_a_at	NM_001136071	Lsp1	lymphocyte specific 1	-1.68
1451173_at	NM_001146046	Lrrc49	leucine rich repeat containing 49	-1.68
1422758_at	NM_018763	Chst2	carbohydrate sulfotransferase 2	-1.68
1437310_at	NM_001033128	Bbs1	Bardet-Biedl syndrome 1 (human)	-1.69
1418926_at	NM_011546	Zeb1	zinc finger E-box binding homeobox 1	-1.69
1438143_s_at	NM_009125	Atxn2	ataxin 2	-1.69
1427344_s_at	NM_029182	Rasd2	RASD family, member 2	-1.69
1416780_at	NM_001163487	Pfkm	phosphofructokinase, muscle	-1.69
1428431_at	NM_001101433	Zcchc24	zinc finger, CCHC domain containing 24	-1.69
1426951_at	NM_015800	Crim1	cysteine rich transmembrane BMP regulator 1 (chordin like)	-1.69
1460081_at	NM_018801	Syt7	synaptotagmin VII	-1.69
1421006_at	NM_053185	Col4a6	collagen, type IV, alpha 6	-1.69
1421075_s_at	NM_007825	Cyp7b1	cytochrome P450, family 7, subfamily b, polypeptide 1	-1.69
1437089_at	NM_029011	Pyroxd2	pyridine nucleotide-disulphide oxidoreductase domain 2	-1.69
1422710_a_at	NM_001163691	Cacna1h	calcium channel, voltage-dependent, T type, alpha 1H subunit	-1.69
1426851_a_at	NM_010930	Nov	nephroblastoma overexpressed gene	-1.69
1419584_at	NM_024477	Ttc28	tetratricopeptide repeat domain 28	-1.69
1426584_a_at	NM_146126	Sord	sorbitol dehydrogenase	-1.69
1437123_at	NM_153127	Mmrn2	multimerin 2	-1.69
1417780_at	NM_026058	Lass4	LAG1 homolog, ceramide synthase 4	-1.69
1454613_at	NM_001136086	Dpysl3	dihydropyrimidinase-like 3	-1.69
1416007_at	NM_001163630	Satb1	special AT-rich sequence binding protein 1	-1.7
1429543_at	AI553459	6230424C14Rik	RIKEN cDNA 6230424C14 gene	-1.7
1422622_at	NM_008713	Nos3	nitric oxide synthase 3, endothelial cell	-1.7
1433538_at	NM_183195	Marveld1	MARVEL (membrane-associating) domain containing 1	-1.7
1438104_at	BB122985	---		-1.7
1435895_at	NM_175548	Lsamp	limbic system-associated membrane protein	-1.7
1455447_at	NR_015481	D430019H16Rik	RIKEN cDNA D430019H16 gene	-1.7
1435148_at	NM_013415	Atp1b2	ATPase, Na+/K+ transporting, beta 2 polypeptide	-1.7
1418726_a_at	NM_001130174	Tnnt2	troponin T2, cardiac	-1.7
1416675_s_at	NM_019676	Plcd1	phospholipase C, delta 1	-1.7
1417951_at	NM_001136062	Eno3	enolase 3, beta muscle	-1.7
1442187_at	NM_009747	Bdkrb2	Bradykinin receptor, beta 2	-1.71
1424394_at	NM_053267	Selm	selenoprotein M	-1.71
1423585_at	NM_001159518	Igfbp7	insulin-like growth factor binding protein 7	-1.71
1438606_a_at	NM_013885	Clic4	chloride intracellular channel 4 (mitochondrial)	-1.71
1460578_at	NM_172731	Fgd5	FYVE, RhoGEF and PH domain containing 5	-1.71
1421297_a_at	NM_001159533	Cacna1c	calcium channel, voltage-dependent, L type, alpha 1C subunit	-1.71
1426210_x_at	NM_145619	Parp3	poly (ADP-ribose) polymerase family, member 3	-1.71
1434362_at	BM249454	---		-1.71
1428289_at	NM_010638	Klf9	Kruppel-like factor 9	-1.71
1435730_at	BM118190	D930026N18Rik	RIKEN cDNA D930026N18 gene	-1.71
1427320_at	NR_002845	Copg2as2	coatomer protein complex, subunit gamma 2, antisense 2	-1.71
1416159_at	NM_009697	Nr2f2	nuclear receptor subfamily 2, group F, member 2	-1.71
1449135_at	NM_009236	Sox18	SRY-box containing gene 18	-1.71
1448816_at	NM_008968	Ptgis	prostaglandin I2 (prostacyclin) synthase	-1.71
1440739_at	NM_009506	Vegfc	vascular endothelial growth factor C	-1.71
1417645_at	NM_010656	Sspn	sarcospan	-1.71
1437417_s_at	NM_001079844	Gpc6	glypican 6	-1.71
1455626_at	NM_010456	Hoxa9	homeobox A9	-1.71
1454677_at	NM_011594	Timp2	tissue inhibitor of metalloproteinase 2	-1.71
1418090_at	NM_032398	Plvap	plasmalemma vesicle associated protein	-1.72
1448316_at	NM_024217	Cmtm3	CKLF-like MARVEL transmembrane domain containing 3	-1.72
1418164_at	NM_007941	Stx2	syntaxin 2	-1.72
1437392_at	NM_001085521	Tmem90b	transmembrane protein 90B	-1.72
1450397_at	NM_008634	Mtap1b	microtubule-associated protein 1B	-1.72
1437429_at	NM_029967	Adamtsl1	ADAMTS-like 1	-1.72
1417741_at	NM_133198	Pygl	liver glycogen phosphorylase	-1.72
1417839_at	NM_013805	Cldn5	claudin 5	-1.72
1428146_s_at	NM_177470	Acaa2	acetyl-Coenzyme A acyltransferase 2 (mitochondrial 3-oxoacyl-Coenzyme A thiolase)	-1.72
1426832_at	NM_172779	Ddx26b	DEAD/H (Asp-Glu-Ala-Asp/His) box polypeptide 26B	-1.72
1426955_at	NM_001109991	Col18a1	collagen, type XVIII, alpha 1	-1.73
1433523_at	NM_178702	Radil	Ras association and DIL domains	-1.73
1432176_a_at	NM_001146348	Eng	endoglin	-1.73
1426097_a_at	NM_146178	Ccdc106	coiled-coil domain containing 106	-1.73
1439044_at	NM_013922	Zfp354c	zinc finger protein 354C	-1.73
1433662_s_at	NM_011594	Timp2	tissue inhibitor of metalloproteinase 2	-1.73
1439827_at	NM_175501	Adamts12	a disintegrin-like and metallopeptidase (reprolysin type) with thrombospondin type 1 motif, 12	-1.73
1459903_at	NM_011352	Sema7a	sema domain, immunoglobulin domain (Ig), and GPI membrane anchor, (semaphorin) 7A	-1.73
1452832_s_at	NM_138651	Cds2	CDP-diacylglycerol synthase (phosphatidate cytidylyltransferase) 2	-1.73
1443219_at	BM232535	---		-1.73
1423885_at	NM_010683	Lamc1	laminin, gamma 1	-1.73
1448250_at	NM_133733	9030425E11Rik	RIKEN cDNA 9030425E11 gene	-1.73
1416405_at	NM_007542	Bgn	biglycan	-1.73
1418379_s_at	NM_054044	Gpr124	G protein-coupled receptor 124	-1.73
1428538_s_at	NM_027852	Rarres2	retinoic acid receptor responder (tazarotene induced) 2	-1.73
1434194_at	NM_001039934	Mtap2	microtubule-associated protein 2	-1.73
1422941_at	NM_053116	Wnt16	wingless-related MMTV integration site 16	-1.73
1460559_at	NM_145611	Kank2	KN motif and ankyrin repeat domains 2	-1.74
1418250_at	NM_025404	Arl4d	ADP-ribosylation factor-like 4D	-1.74
1424852_at	NM_001170537	Mef2c	myocyte enhancer factor 2C	-1.74
1448823_at	NM_001012477	Cxcl12	chemokine (C-X-C motif) ligand 12	-1.74
1448696_at	NM_001159627	Heph	hephaestin	-1.74
1417130_s_at	NM_020581	Angptl4	angiopoietin-like 4	-1.74
1453152_at	NM_174857	Mamdc2	MAM domain containing 2	-1.74
1416414_at	NM_133918	Emilin1	elastin microfibril interfacer 1	-1.74
1448494_at	NM_008086	Gas1	growth arrest specific 1	-1.74
1449687_at	NM_001166413	D10Ertd610e	DNA segment, Chr 10, ERATO Doi 610, expressed	-1.74
1417872_at	NM_001077361	Fhl1	four and a half LIM domains 1	-1.74
1422788_at	NM_021398	Slc43a3	solute carrier family 43, member 3	-1.74
1460222_at	NM_009164	Sh3bp1	SH3-domain binding protein 1	-1.74
1440244_at	NM_133659	Erg	avian erythroblastosis virus E-26 (v-ets) oncogene related	-1.74
1436985_at	NM_026856	Zfp644	zinc finger protein 644	-1.74
1435537_at	NM_001014288	Ptprd	protein tyrosine phosphatase, receptor type, D	-1.74
1448251_at	NM_133733	9030425E11Rik	RIKEN cDNA 9030425E11 gene	-1.74
1448209_a_at	NM_021551	Slc22a17	solute carrier family 22 (organic cation transporter), member 17	-1.75
1448475_at	NM_133859	Olfml3	olfactomedin-like 3	-1.75
1444229_at	NM_009697	Nr2f2	nuclear receptor subfamily 2, group F, member 2	-1.75
1449396_at	NM_009675	Aoc3	amine oxidase, copper containing 3	-1.75
1417104_at	NM_001146346	Emp3	epithelial membrane protein 3	-1.75
1435701_at	NM_144853	Cyyr1	cysteine and tyrosine-rich protein 1	-1.75
1435459_at	NM_018881	Fmo2	flavin containing monooxygenase 2	-1.75
1447849_s_at	NM_001025577	Maf	avian musculoaponeurotic fibrosarcoma (v-maf) AS42 oncogene homolog	-1.75
1433716_x_at	NM_008115	Gfra2	glial cell line derived neurotrophic factor family receptor alpha 2	-1.75
1437422_at	NM_009154	Sema5a	sema domain, seven thrombospondin repeats (type 1 and type 1-like), transmembrane domain (TM) and short cytoplasmic domain, (semaphorin) 5A	-1.75
1428026_at	NM_080455	Tshz2	teashirt zinc finger family member 2	-1.75
1454997_at	NM_177092	Msrb3	methionine sulfoxide reductase B3	-1.75
1429726_at	NM_025807	Slc16a9	solute carrier family 16 (monocarboxylic acid transporters), member 9	-1.75
1455622_at	NM_176973	Podxl2	podocalyxin-like 2	-1.75
1434581_at	NM_026629	2410066E13Rik	RIKEN cDNA 2410066E13 gene	-1.75
1453159_at	NM_027974	Efhc1	EF-hand domain (C-terminal) containing 1	-1.75
1449626_s_at	NM_025988	Acbd4	acyl-Coenzyme A binding domain containing 4	-1.75
1422906_at	NM_011920	Abcg2	ATP-binding cassette, sub-family G (WHITE), member 2	-1.75
1450641_at	NM_011701	Vim	vimentin	-1.75
1453185_at	NM_025669	Sfrs18	serine/arginine-rich splicing factor 18	-1.76
1429313_at	NM_013845	Ror1	receptor tyrosine kinase-like orphan receptor 1	-1.76
1426708_at	NM_133738	Antxr2	anthrax toxin receptor 2	-1.76
1435578_s_at	NM_010014	Dab1	disabled homolog 1 (Drosophila)	-1.76
1439348_at	NM_009112	S100a10	S100 calcium binding protein A10 (calpactin)	-1.76
1449520_at	NM_024477	Ttc28	tetratricopeptide repeat domain 28	-1.76
1452114_s_at	NM_010518	Igfbp5	insulin-like growth factor binding protein 5	-1.76
1418485_at	NM_009208	Slc4a3	solute carrier family 4 (anion exchanger), member 3	-1.76
1434819_at	NM_172829	St6gal2	beta galactoside alpha 2,6 sialyltransferase 2	-1.76
1438299_at	XM_974671	9230108I15Rik	RIKEN cDNA 9230108I15 gene	-1.76
1450798_at	NM_031176	Tnxb	tenascin XB	-1.76
1418467_at	NM_025891	Smarcd3	SWI/SNF related, matrix associated, actin dependent regulator of chromatin, subfamily d, member 3	-1.76
1456111_at	NM_172921	Fam55d	family with sequence similarity 55, member D	-1.76
1452913_at	NM_025557	Pcp4l1	Purkinje cell protein 4-like 1	-1.76
1418445_at	NM_009197	Slc16a2	solute carrier family 16 (monocarboxylic acid transporters), member 2	-1.76
1438258_at	NM_001161420	Vldlr	very low density lipoprotein receptor	-1.76
1435281_at	NM_153679	Cpt1c	carnitine palmitoyltransferase 1c	-1.77
1422118_at	NM_023485	Sync	syncoilin	-1.77
1419706_a_at	NM_031185	Akap12	A kinase (PRKA) anchor protein (gravin) 12	-1.77
1426855_at	NM_001166413	D10Ertd610e	DNA segment, Chr 10, ERATO Doi 610, expressed	-1.77
1417439_at	NM_054042	Cd248	CD248 antigen, endosialin	-1.77
1424807_at	NM_010681	Lama4	laminin, alpha 4	-1.77
1416716_at	NM_010112	Efs	embryonal Fyn-associated substrate	-1.77
1426285_at	NM_008481	Lama2	laminin, alpha 2	-1.77
1418269_at	NM_013586	Loxl3	lysyl oxidase-like 3	-1.77
1434735_at	NM_172563	Hlf	hepatic leukemia factor	-1.77
1430568_at	NM_026083	Zc3h13	zinc finger CCCH type containing 13	-1.78
1437218_at	NM_010233	Fn1	fibronectin 1	-1.78
1435796_at	NM_177292	Wscd2	WSC domain containing 2	-1.78
1457198_at	NM_008737	Nrp1	neuropilin 1	-1.78
1449530_at	NM_032000	Trps1	trichorhinophalangeal syndrome I (human)	-1.78
1424186_at	NM_026439	Ccdc80	coiled-coil domain containing 80	-1.78
1428332_at	NM_178149	Pik3ip1	phosphoinositide-3-kinase interacting protein 1	-1.78
1439754_at	NM_011438	Sox12	SRY-box containing gene 12	-1.78
1454790_at	NM_001159527	Wdr35	WD repeat domain 35	-1.78
1420444_at	NM_011395	Slc22a3	solute carrier family 22 (organic cation transporter), member 3	-1.78
1453586_at	NM_009848	Entpd1	ectonucleoside triphosphate diphosphohydrolase 1	-1.79
1448211_at	NM_133764	Atp6v0e2	ATPase, H+ transporting, lysosomal V0 subunit E2	-1.79
1433924_at	NM_008817	Peg3	paternally expressed 3	-1.79
1432198_at	AK018172	---		-1.79
1416455_a_at	NM_009964	Cryab	crystallin, alpha B	-1.79
1426231_at	NM_001197028	Vit	vitrin	-1.79
1428707_at	NM_026988	Ptms	parathymosin	-1.79
1416865_at	NM_008001	Fgd1	FYVE, RhoGEF and PH domain containing 1	-1.79
1459713_s_at	NM_178642	Ano1	anoctamin 1, calcium activated chloride channel	-1.79
1422982_at	NM_013476	Ar	androgen receptor	-1.79
1448201_at	NM_009144	Sfrp2	secreted frizzled-related protein 2	-1.8
1424187_at	NM_026439	Ccdc80	coiled-coil domain containing 80	-1.8
1435256_at	NM_001081114	Clip3	CAP-GLY domain containing linker protein 3	-1.8
1418892_at	NM_023275	Rhoj	ras homolog gene family, member J	-1.8
1424770_at	NM_145575	Cald1	caldesmon 1	-1.8
1436367_at	NM_029928	Ptprb	protein tyrosine phosphatase, receptor type, B	-1.8
1452766_at	NM_182839	Tppp	tubulin polymerization promoting protein	-1.8
1455792_x_at	NM_010882	Ndn	necdin	-1.8
1452202_at	NM_001008548	Pde2a	phosphodiesterase 2A, cGMP-stimulated	-1.81
1449563_at	NM_001159647	Cntn1	contactin 1	-1.81
1458341_x_at	NM_153422	Pde5a	phosphodiesterase 5A, cGMP-specific	-1.81
1427201_at	NM_181390	Mustn1	musculoskeletal, embryonic nuclear protein 1	-1.81
1436766_at	NM_001170848	LOC100504012 /// Luc7l2	hypothetical LOC100504012 /// LUC7-like 2 (S. cerevisiae)	-1.81
1436984_at	NM_001198570	Abi2	abl-interactor 2	-1.81
1456046_at	NM_010740	Cd93	CD93 antigen	-1.81
1449531_at	NM_013534	Leprel2	leprecan-like 2	-1.81
1418773_at	NM_021890	Fads3	fatty acid desaturase 3	-1.81
1424379_at	NM_009800	Car11	carbonic anhydrase 11	-1.81
1436957_at	NM_008067	Gabra3	gamma-aminobutyric acid (GABA) A receptor, subunit alpha 3	-1.81
1437889_x_at	NM_007542	Bgn	biglycan	-1.81
1419056_at	NM_001025364	Rtn2	reticulon 2 (Z-band associated protein)	-1.81
1438114_x_at	NM_010112	Efs	Embryonal Fyn-associated substrate	-1.81
1432032_a_at	NM_009711	Artn	artemin	-1.82
1428948_at	NM_010610	Kcnma1	potassium large conductance calcium-activated channel, subfamily M, alpha member 1	-1.82
1427640_a_at	NM_001111026	Runx1t1	runt-related transcription factor 1; translocated to, 1 (cyclin D-related)	-1.82
1422642_at	NM_026514	Cdc42ep3	CDC42 effector protein (Rho GTPase binding) 3	-1.82
1423180_at	NM_008420	Kcnb1	potassium voltage gated channel, Shab-related subfamily, member 1	-1.82
1435805_at	NM_001033223	Lin7a	lin-7 homolog A (C. elegans)	-1.82
1418086_at	NM_026731	Ppp1r14a	protein phosphatase 1, regulatory (inhibitor) subunit 14A	-1.83
1441412_s_at	NM_001165952	Trim45	tripartite motif-containing 45	-1.83
1449377_at	NM_025449	Nicn1	nicolin 1	-1.83
1435337_at	NM_172298	Tshz3	teashirt zinc finger family member 3	-1.83
1428535_at	NM_001081963	9430020K01Rik	RIKEN cDNA 9430020K01 gene	-1.83
1448876_at	NM_021292	Evc	Ellis van Creveld gene homolog (human)	-1.83
1438255_at	NM_183186	Foxn3	forkhead box N3	-1.83
1433956_at	NM_009868	Cdh5	cadherin 5	-1.84
1450276_a_at	NM_001146196	Scin	scinderin	-1.84
1452731_x_at	NM_001024712	ENSMUSG00000068790 /// Gm10128 /// Gm2897 /// Gm3002 /// Gm3373 /// Gm3558 /// Gm3696 /// Gm8348	predicted gene, ENSMUSG00000068790 /// alpha-takusan pseudogene /// predicted gene 2897 /// alpha-takusan pseudogene /// predicted gene 3373 /// predicted gene 3558 /// predicted gene 3696 /// predicted pseudogene 8348	-1.84
1442698_at	BB252728	---		-1.84
1423250_a_at	NM_009367	Tgfb2	transforming growth factor, beta 2	-1.84
1435771_at	NM_013829	Plcb4	phospholipase C, beta 4	-1.85
1448162_at	NM_011693	Vcam1	vascular cell adhesion molecule 1	-1.85
1436763_a_at	NM_010638	Klf9	Kruppel-like factor 9	-1.85
1449168_a_at	NM_001035532	Akap2 /// Palm2	A kinase (PRKA) anchor protein 2 /// paralemmin 2	-1.86
1417429_at	NM_010231	Fmo1	flavin containing monooxygenase 1	-1.86
1449461_at	NM_022020	Rbp7	retinol binding protein 7, cellular	-1.86
1450637_a_at	NM_009636	Aebp1	AE binding protein 1	-1.86
1435387_at	NM_001033633	Slc2a13	solute carrier family 2 (facilitated glucose transporter), member 13	-1.86
1435673_at	BB756663	AI448005	expressed sequence AI448005	-1.86
1418142_at	NM_008428	Kcnj8	potassium inwardly-rectifying channel, subfamily J, member 8	-1.86
1418796_at	NM_009131	Clec11a	C-type lectin domain family 11, member a	-1.86
1423062_at	NM_008343	Igfbp3	insulin-like growth factor binding protein 3	-1.87
1450923_at	NM_009367	Tgfb2	transforming growth factor, beta 2	-1.87
1427486_at	NM_029928	Ptprb	protein tyrosine phosphatase, receptor type, B	-1.87
1449630_s_at	NM_145515	Mark1	MAP/microtubule affinity-regulating kinase 1	-1.87
1417900_a_at	NM_001161420	Vldlr	very low density lipoprotein receptor	-1.87
1449058_at	NM_010296	Gli1	GLI-Kruppel family member GLI1	-1.87
1419978_s_at	NM_001166413	D10Ertd610e	DNA segment, Chr 10, ERATO Doi 610, expressed	-1.87
1456292_a_at	NM_011701	Vim	vimentin	-1.88
1436650_at	NM_001081243	Filip1	filamin A interacting protein 1	-1.88
1416203_at	NM_007472	Aqp1	aquaporin 1	-1.88
1455160_at	NR_015483	2610203C20Rik	RIKEN cDNA 2610203C20 gene	-1.88
1435941_at	NM_139228	Rhbdl3	rhomboid, veinlet-like 3 (Drosophila)	-1.88
1422561_at	NM_011782	Adamts5	a disintegrin-like and metallopeptidase (reprolysin type) with thrombospondin type 1 motif, 5 (aggrecanase-2)	-1.88
1437342_x_at	NM_145925	Pttg1ip	pituitary tumor-transforming 1 interacting protein	-1.88
1436324_at	XM_001004201	Stard9	START domain containing 9	-1.88
1418186_at	NM_008185	Gstt1	glutathione S-transferase, theta 1	-1.88
1460574_at	NM_183221	Fat4	FAT tumor suppressor homolog 4 (Drosophila)	-1.89
1455826_a_at	NM_001145947	Bace1	beta-site APP cleaving enzyme 1	-1.89
1429113_at	NM_001102563	2900092E17Rik /// Prrt2	RIKEN cDNA 2900092E17 gene /// proline-rich transmembrane protein 2	-1.89
1427054_s_at	NM_001014399	Abi3bp	ABI gene family, member 3 (NESH) binding protein	-1.89
1433658_x_at	NM_021567	Pcbp4	poly(rC) binding protein 4	-1.89
1420578_at	NM_001160420	Optc	opticin	-1.9
1435399_at	NM_080451	Synpo2	synaptopodin 2	-1.9
1448902_at	NM_001168475	Ttc23	tetratricopeptide repeat domain 23	-1.9
1444734_at	BB183877	A330001L22Rik	RIKEN cDNA A330001L22 gene	-1.9
1453011_at	NM_001172055	Bdh2	3-hydroxybutyrate dehydrogenase, type 2	-1.9
1417092_at	NM_001083935	Pth1r	parathyroid hormone 1 receptor	-1.91
1426246_at	NM_011173	Pros1	protein S (alpha)	-1.91
1438672_at	NM_133167	Parvb	parvin, beta	-1.91
1452382_at	NR_002870	Dnm3os	dynamin 3, opposite strand	-1.92
1417129_a_at	NM_001136072	Meis2	Meis homeobox 2	-1.92
1419985_s_at	NM_177471	Ccdc69	coiled-coil domain containing 69	-1.92
1447725_at	BE948505	C030034E14Rik	RIKEN cDNA C030034E14 gene	-1.92
1447711_x_at	XR_105385	4933412E12Rik	RIKEN cDNA 4933412E12 gene	-1.92
1452107_s_at	NM_001029836	Npnt	nephronectin	-1.93
1434465_x_at	NM_001161420	Vldlr	very low density lipoprotein receptor	-1.93
1421579_at	NM_010456	Hoxa9	homeobox A9	-1.93
1455050_at	NM_178791	E130203B14Rik	RIKEN cDNA E130203B14 gene	-1.94
1442977_at	BG075843	---		-1.94
1429052_at	NM_001014288	Ptprd	protein tyrosine phosphatase, receptor type, D	-1.94
1455425_at	NM_027384	Tet1	tet oncogene 1	-1.94
1419380_at	NM_033327	Zfp423	zinc finger protein 423	-1.94
1435275_at	NM_183405	Cox6b2	cytochrome c oxidase subunit VIb polypeptide 2	-1.94
1416006_at	NM_001012335	Mdk	midkine	-1.95
1433434_at	NM_178737	AW551984	expressed sequence AW551984	-1.95
1421101_a_at	NM_001077398	Ldb2	LIM domain binding 2	-1.95
1425894_at	NM_145379	Mrgprf	MAS-related GPR, member F	-1.95
1420941_at	NM_009063	Rgs5	regulator of G-protein signaling 5	-1.96
1441506_at	NM_001190451	Dcn	decorin	-1.96
1454674_at	NM_183171	Fez1	fasciculation and elongation protein zeta 1 (zygin I)	-1.96
1417590_at	NM_024264	Cyp27a1	cytochrome P450, family 27, subfamily a, polypeptide 1	-1.97
1456393_at	NM_001195338	Ncrna00081	non-protein coding RNA 81	-1.97
1428541_at	NM_029930	Fam115a	family with sequence similarity 115, member A	-1.97
1448152_at	NM_001122736	Igf2	insulin-like growth factor 2	-1.97
1420484_a_at	NM_011707	Vtn	vitronectin	-1.97
1448194_a_at	NR_001592	H19	H19 fetal liver mRNA	-1.97
1422905_s_at	NM_018881	Fmo2	flavin containing monooxygenase 2	-1.97
1419589_at	NM_010740	Cd93	CD93 antigen	-1.98
1452666_a_at	NM_178874	Tmcc2	transmembrane and coiled-coil domains 2	-1.98
1452183_a_at	NR_003633	Meg3	maternally expressed 3	-1.98
1451204_at	NM_001168318	Scara5	scavenger receptor class A, member 5 (putative)	-1.98
1424375_s_at	NM_174990	Gimap4	GTPase, IMAP family member 4	-1.99
1435083_at	NM_183315	Ctxn1	cortexin 1	-1.99
1440173_x_at	NM_011347	Selp	selectin, platelet	-2
1434202_a_at	NM_183187	Fam107a	family with sequence similarity 107, member A	-2
1416759_at	NM_001164433	Mical1	microtubule associated monoxygenase, calponin and LIM domain containing 1	-2
1437853_x_at	NM_010882	Ndn	necdin	-2
1429918_at	NM_175535	Arhgap20	Rho GTPase activating protein 20	-2
1438549_a_at	NM_001163311	Srr	serine racemase	-2
1426560_a_at	NM_001029836	Npnt	nephronectin	-2
1417168_a_at	NM_016808	Usp2	ubiquitin specific peptidase 2	-2.01
1451990_at	NM_001162941	Mapre2	microtubule-associated protein, RP/EB family, member 2	-2.01
1428301_at	NM_001024712	ENSMUSG00000068790 /// Gm10128 /// Gm10406 /// Gm2897 /// Gm3373 /// Gm3558 /// Gm3696	predicted gene, ENSMUSG00000068790 /// alpha-takusan pseudogene /// predicted gene 10406 /// predicted gene 2897 /// predicted gene 3373 /// predicted gene 3558 /// predicted gene 3696	-2.02
1418788_at	NM_013690	Tek	endothelial-specific receptor tyrosine kinase	-2.02
1457632_s_at	NM_001136072	Meis2	Meis homeobox 2	-2.03
1437165_a_at	NM_008788	Pcolce	procollagen C-endopeptidase enhancer protein	-2.03
1419435_at	NM_009676	Aox1	aldehyde oxidase 1	-2.04
1455164_at	NM_020260	Arhgap31	Rho GTPase activating protein 31	-2.04
1438403_s_at	NR_002847	Malat1	metastasis associated lung adenocarcinoma transcript 1 (non-coding RNA)	-2.04
1439066_at	NM_009640	Angpt1	angiopoietin 1	-2.04
1446408_at	NM_001122950	Hoxa10	Homeobox A10	-2.05
1434990_at	NM_177167	Ppm1e	protein phosphatase 1E (PP2C domain containing)	-2.05
1420719_at	NM_031374	Tex15	testis expressed gene 15	-2.05
1418697_at	NM_009349	Inmt	indolethylamine N-methyltransferase	-2.05
1456759_at	NM_178725	Lrrc4c	Leucine rich repeat containing 4C	-2.05
1426852_x_at	NM_010930	Nov	nephroblastoma overexpressed gene	-2.06
1420539_a_at	NM_133709	Chrdl2	chordin-like 2	-2.06
1439699_at	BB525237	---		-2.06
1452308_a_at	NM_178405	Atp1a2	ATPase, Na+/K+ transporting, alpha 2 polypeptide	-2.06
1438496_a_at	NM_172779	Ddx26b	DEAD/H (Asp-Glu-Ala-Asp/His) box polypeptide 26B	-2.08
1458624_at	NM_001081425	Rbm24	RNA binding motif protein 24	-2.08
1434893_at	NM_178405	Atp1a2	ATPase, Na+/K+ transporting, alpha 2 polypeptide	-2.1
1421374_a_at	NM_019503	Fxyd1	FXYD domain-containing ion transport regulator 1	-2.1
1448323_a_at	NM_007542	Bgn	biglycan	-2.11
1424886_at	NM_001014288	Ptprd	protein tyrosine phosphatase, receptor type, D	-2.11
1449350_at	NM_011859	Osr1	odd-skipped related 1 (Drosophila)	-2.14
1460371_at	NM_028306	Hspa12b	heat shock protein 12B	-2.16
1419759_at	NM_011076	Abcb1a	ATP-binding cassette, sub-family B (MDR/TAP), member 1A	-2.16
1417574_at	NM_001012477	Cxcl12	chemokine (C-X-C motif) ligand 12	-2.16
1451447_at	NM_001172099	Cuedc1	CUE domain containing 1	-2.18
1421477_at	NM_009946	Cplx2	complexin 2	-2.18
1448136_at	NM_001136077	Enpp2	ectonucleotide pyrophosphatase/phosphodiesterase 2	-2.19
1452981_at	NM_001159647	Cntn1	contactin 1	-2.21
1444073_at	NM_001025577	Maf	avian musculoaponeurotic fibrosarcoma (v-maf) AS42 oncogene homolog	-2.22
1427465_at	NM_178405	Atp1a2	ATPase, Na+/K+ transporting, alpha 2 polypeptide	-2.27
1455136_at	NM_178405	Atp1a2	ATPase, Na+/K+ transporting, alpha 2 polypeptide	-2.28
1456334_s_at	NR_027963	Zfp783	zinc finger protein 783	-2.29
1443823_s_at	NM_178405	Atp1a2	ATPase, Na+/K+ transporting, alpha 2 polypeptide	-2.37
1443832_s_at	NM_138741	Sdpr	serum deprivation response	-2.38
1448507_at	NM_028889	Efhd1	EF hand domain containing 1	-2.38
1436332_at	NM_001012401	Hspb6	heat shock protein, alpha-crystallin-related, B6	-2.41
1416301_a_at	NM_007897	Ebf1	early B-cell factor 1	-2.45
1429822_at	AK014609	4633401B06Rik	RIKEN cDNA 4633401B06 gene	-2.48
1436713_s_at	NR_003633	Meg3	maternally expressed 3	-2.52
1452905_at	NR_003633	Meg3	maternally expressed 3	-2.53
1439380_x_at	NR_003633	Meg3	maternally expressed 3	-2.55
1435603_at	NM_172463	Sned1	sushi, nidogen and EGF-like domains 1	-2.56
1418858_at	NM_023617	Aox3	aldehyde oxidase 3	-2.91
1448326_a_at	NM_013496	Crabp1	cellular retinoic acid binding protein I	-3.34
